# Supplementary material for: Natural Deep Eutectic Solvents for the Extraction of Triterpene Saponins from Aralia elata var. mandshurica (Rupr. & Maxim.) J. Wen
Source: Molecules. 2023 Apr 21;28(8):3614. doi: 10.3390/molecules28083614 (PMC10140851; doi:10.3390/molecules28083614)
Supplement: Supplementary file 1 [file molecules-28-03614-s001.zip]

Archive with 2 entries (2 files):
- molecules-2292933-Supplementary Information S1.pdf
- molecules-2292933-Supplementary Information S2.xlsx
