# Supplementary material for: Natural Deep Eutectic Solvents for the Extraction of Triterpene Saponins from Aralia elata var. mandshurica (Rupr. & Maxim.) J. Wen
Source: Molecules. 2023 Apr 21;28(8):3614. doi: 10.3390/molecules28083614 (PMC10140851; doi:10.3390/molecules28083614)
Supplement: Supplementary file 1 [file molecules-28-03614-s001.zip › molecules-2292933-Supplementary Information S2.xlsx]

## Sheet: Directory
Natural deep eutectic solvents for the extraction of triterpenoid saponins from Aralia elata var. mandshurica (Rupr. & Maxim.) J. Wen
Supplementary Information S2
Alyona A. Petrochenko1‡, Anastasia Orlova‡2, Nadezhda Frolova3, Evgeny B. Serebryakov4, Alena Soboleva2, Elena V. Flisyuk1, Andrej Frolov2* and Alexander N. Shikov1*
1Department of Technology of Pharmaceutical Formulations, St. Petersburg State Chemical Pharmaceutical University, 197376 Saint-Petersburg, Russia
2K.A. Timiryazev Institute of Plant Physiology RAS, 127276 Moscow, Russia
3Department of Plant Physiology and Biochemistry, St. Petersburg State University, 199034 Saint-Petersburg, Russia
4Chemical Analysis and Materials Research Centre, St. Petersburg State University, 198504 Saint-Petersburg, Russia
‡These authors contribute equally to the manuscript
Directory
Table S7 Results of untargeted metabolomics analysis of A. elata roots extracted by conventional solvents (water, ethanol) and different types of NADES applied using MSDial software
Table S8 Relative recoveries of triterpene saponins annotated in A. elata roots extracted by conventional solvents (water, ethanol) and different types of NADES
Table S9 Relative recoveries of individual triterpene saponins in aqueous, ethanolic and NADES extracts of A. elata whole roots, root core and bark
Figure S17 Relative recovery diagrams of the triterpene saponins annotated in A. elata roots extracted with conventiona solvents (water, ethanol) and different types of NADES

## Sheet: Table S7
Table S7. Results of untargeted metabolomics analysis of A. elata roots extracted by conventional solvents (water, ethanol) and different types of NADES applied using MSDial software
Alignment ID	Average Rt(min)	Average Mz	Metabolite name	Adduct type	Post curation result	Fill %	MS/MS assigned	Reference RT	Reference m/z	Formula	Ontology	INCHIKEY	SMILES	Annotation tag (VS1.0)	RT matched	m/z matched	MS/MS matched	Comment	Manually modified for quantification	Manually modified for annotation	Isotope tracking parent ID	Isotope tracking weight number	Total score	RT similarity	Dot product	Reverse dot product	Fragment presence %	S/N average	Spectrum reference file name	MS1 isotopic spectrum	MS/MS spectrum	BD11X_1-_105	BD11X_2-_157	BD11X_3-_104	BD11Y_1-_171	BD11Y_2-_135	BD11Y_3-_119	BD11Z_1-_120	BD11Z_2-_168	BD11Z_3-_117	BD12X_1-_147	BD12X_2-_102	BD12X_3-_166	BD12Y_1-_163	BD12Y_2-_153	BD12Y_3-_128	BD12Z_1-_130	BD12Z_3-_132	BE13X_1-_136
0	3.618	89.0237	w/o MS2:GLYCERALDEHYDE	[M-H]-	found in higher mz's MsMs_8	0.012	True	null	890239	C3H6O3	Monosaccharides	MNQZXJOMYWMBOU-UHFFFAOYSA-N	O=CC(O)CO	530	True	True	False		False	False	null	null	100	null	null	null	null	102.4	BE1330Z_2-_110	89.02368:5831 90.02703:1062 91.03039:0	83.01261:331 87.04755:503	11178	9331	10190	3590	8267	3487	23088	4360	10059	453	2387	1419	0	1498	0	23	639	6232
1	5.497	89.0238	w/o MS2:GLYCERALDEHYDE	[M-H]-	ion correlated with 618	0.012	True	null	890239	C3H6O3	Monosaccharides	MNQZXJOMYWMBOU-UHFFFAOYSA-N	O=CC(O)CO	530	True	True	False		False	False	null	null	100	null	null	null	null	203.21	WX_1-_150	89.02383:10352 90.02718:1048 91.03054:505	73.02809:1234 88.06087:1150	7315	6104	12374	1790	25	851	4964	5154	4276	211	327	1302	1852	412	546	74	0	11755
2	6.058	89.0239	Lactic acid	[M-H]-	ion correlated with 708; similar chromatogram in higher mz_1008; similar chromatogram in higher mz_1015	0.012	True	null	8902441	C3H6O3	Alpha hydroxy acids and derivatives	JVTAAEKCZFNVCJ-UWTATZPHSA-N	C[C@@H](O)C(O)=O	430	True	True	True		False	False	null	null	82.9	null	88	66.2	50	122.16	WZ_1-_152	89.02388:6108 90.02723:0 91.03059:0	89.02447:517	0	630	2454	23	0	2206	0	17	1100	549	0	0	0	0	0	0	0	8377
3	4.038	89.0239	w/o MS2:GLYCERALDEHYDE	[M-H]-	ion correlated with 85; ion correlated with 465; similar chromatogram in higher mz_465; similar chromatogram in higher mz_360	0.012	False	null	890239	C3H6O3	Monosaccharides	MNQZXJOMYWMBOU-UHFFFAOYSA-N	O=CC(O)CO	530	True	True	False		False	False	null	null	100	null	null	null	null	521.92	Solvent_blank 1-_090	89.0239:26516 90.02725:3762 91.03061:2034		316	719	3769	297	746	861	1283	1702	881	50	6429	2893	0	1311	1821	0	710	10833
4	3.899	89.0239	Lactic acid	[M-H]-		0.035	True	null	8902441	C3H6O3	Alpha hydroxy acids and derivatives	JVTAAEKCZFNVCJ-UWTATZPHSA-N	C[C@@H](O)C(O)=O	430	True	True	True		False	False	null	null	76.6	null	68.9	66.2	50	31.6	CD1110Y_2-_141	89.0239:2065 90.02725:671 91.03061:0	68.33779:1000 83.01302:712 89.02392:5181	5723	7913	2918	3473	11593	7383	13028	15266	16311	2975	2100	113	0	2013	3030	2511	32	11888
5	4.487	89.0239	w/o MS2:GLYCERALDEHYDE	[M-H]-		0.094	False	null	890239	C3H6O3	Monosaccharides	MNQZXJOMYWMBOU-UHFFFAOYSA-N	O=CC(O)CO	530	True	True	False		False	False	null	null	100	null	null	null	null	968.3	BE1330X_3-_126	89.02395:65931 90.0273:8621 91.03066:2359		11726	6238	5430	2728	523	490	3934	1277	1741	700	16	2424	641	0	5781	235	0	489030
6	9.957	100.933	Unknown	[M-H]-		0.012	True	null	null	null	null	null	null	999	False	False	False		False	False	null	null	null	null	null	null	null	20.42	SZ_2-_138	100.93343:2435 101.93678:1126 102.94014:288	89.02402:681 100.90604:424	2539	4761	2019	1753	4862	925	1225	6486	1064	2246	449	1299	2201	2417	4416	2016	2012	626
7	9.676	100.934	Unknown	[M-H]-		0.012	True	null	null	null	null	null	null	999	False	False	False		False	False	null	null	null	null	null	null	null	27.98	Blank 3-_088	100.93351:1538 101.93686:0 102.94022:0	93.03541:352	1690	0	768	222	2885	333	0	2030	1515	391	3837	1006	1768	1385	5010	3342	5288	5363
8	3.618	101.023	w/o MS2:2-Oxobutyric acid	[M-H]-		0.035	True	null	10102441	C4H6O3	Short-chain keto acids and derivatives	TYEYBOSBBBHJIV-UHFFFAOYSA-N	CCC(=O)C(O)=O	530	True	True	False		False	False	null	null	99.9	null	null	null	null	47.86	BE1330Z_2-_110	101.02344:3514 102.02679:738 103.03015:886	85.15347:63 89.02394:1377	16267	2168	6553	7366	7444	16043	18176	14185	18736	768	5017	1593	861	560	2781	0	684	1094
9	5.694	101.024	w/o MS2:2-Oxobutyric acid	[M-H]-		0.012	True	null	10102441	C4H6O3	Short-chain keto acids and derivatives	TYEYBOSBBBHJIV-UHFFFAOYSA-N	CCC(=O)C(O)=O	530	True	True	False		False	False	null	null	100	null	null	null	null	39.98	BE1330X_3-_126	101.02393:2114 102.02728:0 103.03064:0	89.02407:1279	25779	20604	34567	9046	11595	7287	23413	11993	16525	4761	10087	9643	5846	6585	5819	553	2773	28707
10	3.899	101.024	2-Oxobutyric acid	[M-H]-	found in higher mz's MsMs_1049; found in higher mz's MsMs_252	0.047	True	null	10102441	C4H6O3	Short-chain keto acids and derivatives	TYEYBOSBBBHJIV-UHFFFAOYSA-N	CCC(=O)C(O)=O	430	True	True	True		False	False	null	null	85.9	null	88	79.7	50	35.14	BE13Z_3-_137	101.02376:2220 102.02711:359 103.03047:0	101.02446:1038	2608	8260	5480	10225	10747	10833	19510	18809	20193	3020	8621	1441	817	322	4155	2555	1571	9832
11	5.497	101.024	w/o MS2:2-Oxobutyric acid	[M-H]-	ion correlated with 59	0.012	True	null	10102441	C4H6O3	Short-chain keto acids and derivatives	TYEYBOSBBBHJIV-UHFFFAOYSA-N	CCC(=O)C(O)=O	530	True	True	False		False	False	null	null	100	null	null	null	null	73.8	WZ_1-_152	101.02416:3813 102.02751:988 103.03087:834	85.02966:945	2711	2232	2038	3831	497	309	1119	6693	1974	675	661	668	58	3734	91	0	20	5689
12	4.001	111.008	Unknown (carbon number 5); PlaSMA ID-18	[M-H]-		0.071	True	2.56	1110082	C5H4O3	Unknown			430	True	True	True		False	False	null	null	86.2	100	88	80.9	50	41.31	CD1220Y_2-_107	111.00807:2709 112.01142:0 113.01478:700	111.00862:645	1419	6335	2004	976	1686	195	1582	211	89	218	114	4734	0	34	4165	17	0	1303
13	5.497	111.008	w/o MS2:Unknown (carbon number 5); PlaSMA ID-18	[M-H]-	ion correlated with 1	0.012	True	2.56	1110082	C5H4O3	Unknown			530	True	True	False		False	False	null	null	100	100	null	null	null	35.44	CD1110Y_3-_155	111.00833:2093 112.01168:2736 113.01504:5157	103.07811:479	15628	16772	14591	2695	9071	4809	3027	6031	6318	3004	1060	6031	1699	1151	452	374	0	8024
14	4.88	111.008	w/o MS2:Unknown (carbon number 5); PlaSMA ID-18	[M-H]-		0.024	True	2.56	1110082	C5H4O3	Unknown			530	True	True	False		False	False	null	null	67.5	100	null	null	null	32.6	WX_3-_118	111.00837:1920 112.01172:279 113.01508:8619	95.0113:228 99.00844:1019 111.00741:628	17201	8296	15694	2680	3826	6135	4630	6768	6481	1752	489	175	0	636	0	142	0	11387
15	5.581	112.985	w/o MS2:Trifluoroacetic acid	[M-H]-		0.012	False	null	11298559	C2HF3O2	PFSA	DTQVDTLACAAQTR-UHFFFAOYSA-N	O=C(O)C(F)(F)F	530	True	True	False		False	False	null	null	99.9	null	null	null	null	27.71	QC4-_159	112.98462:1411 113.98797:0 114.99133:1309		5044	1411	2923	580	0	999	1403	1649	1059	675	2170	1528	60	15	17	0	325	11375
16	9.845	112.985	w/o MS2:Trifluoroacetic acid	[M-H]-		0.012	True	null	11298559	C2HF3O2	PFSA	DTQVDTLACAAQTR-UHFFFAOYSA-N	O=C(O)C(F)(F)F	530	True	True	False		False	False	null	null	65.2	null	null	null	null	20.5	CD1110X_3-_114	112.9847:1052 113.98805:0 114.99141:1593	100.9339:1102 112.98352:926	101	794	67	2141	33	1016	960	91	7670	67	34	0	421	5657	103	0	0	1957
17	3.702	112.985	w/o MS2:Trifluoroacetic acid	[M-H]-		0.012	True	null	11298559	C2HF3O2	PFSA	DTQVDTLACAAQTR-UHFFFAOYSA-N	O=C(O)C(F)(F)F	530	True	True	False		False	False	null	null	100	null	null	null	null	39	BE13Z_2-_145	112.98526:1950 113.98861:781 114.99197:0	73.27946:367 101.02318:617	225	0	3679	3161	759	2110	2935	1011	1161	644	0	411	73	1231	203	136	59	2998
18	6.507	112.985	w/o MS2:Trifluoroacetic acid	[M-H]-		0.012	False	null	11298559	C2HF3O2	PFSA	DTQVDTLACAAQTR-UHFFFAOYSA-N	O=C(O)C(F)(F)F	530	True	True	False		False	False	null	null	100	null	null	null	null	20.45	BE13Y_2-_142	112.98543:1089 113.98878:0 114.99214:893		4115	5008	3895	1758	3856	5899	3004	5625	5726	2140	1773	607	857	478	539	60	13	7522
19	9.676	113.024	w/o MS2:FT-OH; C3H5F3O	[M-H]-		0.012	True	null	11302197	C3H5F3O	PFSA	HDBGBTNNPRCVND-UHFFFAOYSA-N	FC(F)(F)CCO	530	True	True	False		False	False	null	null	99.8	null	null	null	null	21.4	SZ_1-_154	113.0237:1176 114.02705:0 115.03041:0	80.21241:234 96.02074:384 101.02336:1103 111.07935:428	0	0	61	0	852	75	0	0	454	827	0	0	0	0	0	0	0	432
20	9.564	113.024	w/o MS2:FT-OH; C3H5F3O	[M-H]-		0.024	True	null	11302197	C3H5F3O	PFSA	HDBGBTNNPRCVND-UHFFFAOYSA-N	FC(F)(F)CCO	530	True	True	False		False	False	null	null	99.8	null	null	null	null	42.46	CD1110X_3-_114	113.02377:2768 114.02712:0 115.03048:0	100.93291:1197 102.95622:1519	0	98	485	0	27	598	0	0	16	115	0	0	96	15	0	0	0	56
21	4.487	113.024	w/o MS2:FT-OH; C3H5F3O	[M-H]-		0.035	True	null	11302197	C3H5F3O	PFSA	HDBGBTNNPRCVND-UHFFFAOYSA-N	FC(F)(F)CCO	530	True	True	False		False	False	null	null	99.8	null	null	null	null	94.7	CD1110X_1-_133	113.02382:5793 114.02717:2402 115.03053:322	83.01207:398 89.02308:1802 111.00847:2069	2283	2907	14084	4062	848	1503	949	908	2199	927	3658	2705	767	315	796	0	316	34355
22	4.684	113.024	w/o MS2:FT-OH; C3H5F3O	[M-H]-		0.012	True	null	11302197	C3H5F3O	PFSA	HDBGBTNNPRCVND-UHFFFAOYSA-N	FC(F)(F)CCO	530	True	True	False		False	False	null	null	99.8	null	null	null	null	63.63	SY_3-_156	113.02387:3507 114.02722:971 115.03058:0	101.0238:762 112.01585:81	17303	6400	9611	5167	6839	5114	5605	9945	9844	2922	4633	4371	166	2254	568	35	26	3279
23	3.899	113.024	w/o MS2:FT-OH; C3H5F3O	[M-H]-		0.012	True	null	11302197	C3H5F3O	PFSA	HDBGBTNNPRCVND-UHFFFAOYSA-N	FC(F)(F)CCO	530	True	True	False		False	False	null	null	99.8	null	null	null	null	71.76	CD1220Z_1-_122	113.02398:3638 114.02733:0 115.03069:1455	81.0336:46 99.00859:379 111.00809:1361 112.98605:218	2248	5422	16341	13352	10689	9932	15542	17202	16911	4632	9236	1461	697	7629	5550	116	188	8434
24	3.45	113.024	w/o MS2:FT-OH; C3H5F3O	[M-H]-	ion correlated with 128; similar chromatogram in higher mz_1338; similar chromatogram in higher mz_253; similar chromatogram in higher mz_35; similar chromatogram in higher mz_128	0.012	True	null	11302197	C3H5F3O	PFSA	HDBGBTNNPRCVND-UHFFFAOYSA-N	FC(F)(F)CCO	530	True	True	False		False	False	null	null	99.8	null	null	null	null	104.5	WZ_3-_108	113.024:5496 114.02735:190 115.03071:414	78.9572:647 89.02373:3103 99.65917:457 110.51822:498 113.02468:1764	1298	5674	1899	725	1954	740	4696	1948	725	2295	2557	244	27	239	51	0	42	4982
25	9.845	115.003	w/o MS2:Fumaric acid	[M-H]-		0.012	True	null	11500368	C4H4O4	Dicarboxylic acids and derivatives	VZCYOOQTPOCHFL-UHFFFAOYSA-N	O=C(O)C=CC(=O)O	530	True	True	False		False	False	null	null	100	null	null	null	null	33.61	SZ_1-_154	115.00344:1854 116.00679:0 117.01015:922	96.95814:595 100.93276:2336 114.9334:507	1467	26041	7046	347	3982	672	419	119	9321	2635	3850	1567	4072	32014	1925	1121	3082	74
26	3.983	115.004	w/o MS2:Maleic acid	[M-H]-		0.012	True	null	11500368	C4H4O4	Dicarboxylic acids and derivatives	VZCYOOQTPOCHFL-UHFFFAOYSA-N	O=C(O)C=CC(=O)O	530	True	True	False		False	False	null	null	62.3	null	null	null	null	43.28	QC1-_111	115.00395:2476 116.0073:0 117.01066:0	103.03943:590 115.00338:3762	27965	9892	7493	5299	3191	9727	10820	13868	10604	12589	36705	12233	3680	2545	4050	2319	12540	12
27	9.845	116.928	Unknown	[M-H]-		0.035	True	null	null	null	null	null	null	999	False	False	False		False	False	null	null	null	null	null	null	null	54.4	BD11Z_3-_117	116.928:1995 117.93135:597 118.93471:1028	94.92333:495	5621	4795	821	810	463	1286	637	3498	17737	500	247	1335	820	12539	2081	2399	281	12401
28	9.283	116.928	Unknown	[M-H]-		0.012	True	null	null	null	null	null	null	999	False	False	False		False	False	null	null	null	null	null	null	null	39.85	CD1220Z_2-_158	116.92782:2248 117.93117:0 118.93453:857	101.02322:510	4926	5137	3618	497	776	1239	624	427	1894	2395	1864	3190	395	1443	1153	446	2980	4145
29	9.761	116.928	Unknown	[M-H]-		0.035	True	null	null	null	null	null	null	999	False	False	False		False	False	null	null	null	null	null	null	null	96.36	CD1110X_3-_114	116.92802:4230 117.93137:1759 118.93473:740	100.93279:1167 112.98441:690	949	1584	1555	5348	3448	1962	5560	891	3770	2603	1806	3696	372	4649	2081	723	130	3195
30	9.396	116.929	Unknown	[M-H]-		0.012	True	null	null	null	null	null	null	999	False	False	False		False	False	null	null	null	null	null	null	null	38.54	WZ_1-_152	116.92869:2763 117.93204:747 118.9354:695	90.02875:233 100.93301:1010 101.02449:838	5546	2668	1283	803	3580	2270	1120	455	415	3408	388	3190	2000	13453	1719	2128	374	1831
31	5.694	119.034	w/o MS2:PURINE	[M-H]-		0.024	True	null	119036	C5H4N4	Purines and purine derivatives	KDCGOANMDULRCW-UHFFFAOYSA-N	N=1C=NC=2N=CNC2C1	530	True	True	False		False	False	null	null	99.7	null	null	null	null	35.15	BE1330X_2-_144	119.03383:2269 120.03718:767 121.04054:0	83.0133:693 99.00736:679 113.02393:1710	39343	37691	44461	14823	12446	10732	11619	12017	10415	6826	10431	5399	1973	2893	3171	525	0	31821
32	3.899	119.034	w/o MS2:PURINE	[M-H]-		0.035	True	null	119036	C5H4N4	Purines and purine derivatives	KDCGOANMDULRCW-UHFFFAOYSA-N	N=1C=NC=2N=CNC2C1	530	True	True	False		False	False	null	null	99.8	null	null	null	null	53.63	BD11Z_2-_168	119.03419:2994 120.03754:348 121.0409:0	101.02331:534 115.0021:1047	1633	5189	8056	9843	8646	12660	16813	24402	20914	1784	3142	1926	3626	3052	1186	2347	1803	3988
33	4.487	119.034	w/o MS2:PURINE	[M-H]-	found in higher mz's MsMs_82	0.012	True	null	119036	C5H4N4	Purines and purine derivatives	KDCGOANMDULRCW-UHFFFAOYSA-N	N=1C=NC=2N=CNC2C1	530	True	True	False		False	False	null	null	99.8	null	null	null	null	56.92	BE1330Y_3-_116	119.03429:3020 120.03764:0 121.041:0	119.03429:1228	3450	4374	1388	839	137	194	800	280	193	86	765	138	0	1150	632	0	0	14474
34	5.497	119.034	w/o MS2:PURINE	[M-H]-		0.035	True	null	119036	C5H4N4	Purines and purine derivatives	KDCGOANMDULRCW-UHFFFAOYSA-N	N=1C=NC=2N=CNC2C1	530	True	True	False		False	False	null	null	99.8	null	null	null	null	95.28	SZ_3-_149	119.03429:5813 120.03764:617 121.041:1802	101.02326:564	6640	5013	6445	1726	2043	518	6179	4266	1003	613	1744	345	1016	94	42	268	0	2947
35	3.45	119.035	w/o MS2:PURINE	[M-H]-	found in higher mz's MsMs_128	0.012	True	null	119036	C5H4N4	Purines and purine derivatives	KDCGOANMDULRCW-UHFFFAOYSA-N	N=1C=NC=2N=CNC2C1	530	True	True	False		False	False	null	null	99.9	null	null	null	null	69.61	WZ_3-_108	119.0347:4048 120.03805:1031 121.04141:0	77.74081:72 89.02396:1528 99.0089:86 107.03427:64 112.98528:264	4938	1775	2278	699	341	99	0	1085	3349	470	0	2140	0	0	45	0	0	2498
36	3.983	119.035	w/o MS2:PURINE	[M-H]-		0.012	True	null	119036	C5H4N4	Purines and purine derivatives	KDCGOANMDULRCW-UHFFFAOYSA-N	N=1C=NC=2N=CNC2C1	530	True	True	False		False	False	null	null	99.9	null	null	null	null	23.79	CD1220Y_2-_107	119.03484:1189 120.03819:0 121.04155:0	96.9936:631 113.02478:359	5303	6400	1722	2198	1548	3282	4406	4864	5057	3018	959	308	601	1071	153	197	152	11952
37	8.863	119.035	w/o MS2:PURINE	[M-H]-	ion correlated with 951; similar chromatogram in higher mz_846; similar chromatogram in higher mz_271	0.035	True	null	119036	C5H4N4	Purines and purine derivatives	KDCGOANMDULRCW-UHFFFAOYSA-N	N=1C=NC=2N=CNC2C1	530	True	True	False		False	False	null	null	99.9	null	null	null	null	54.34	SY_1-_112	119.03489:3442 120.03824:0 121.0416:378	81.03381:78 98.02444:159 101.02326:1882 104.95235:86 111.04101:26	0	1647	0	0	230	864	0	0	0	0	0	1139	0	0	0	0	0	0
38	3.534	125.023	THYMINE	[M-H]-		0.012	True	null	12503565	C5H6N2O2	Hydroxypyrimidines	RWQNBRDOKXIBIV-UHFFFAOYSA-N	CC1=CN=C(O)N=C1O	430	True	True	True		False	False	null	null	71.3	null	59.5	68.6	50	37.67	SY_2-_148	125.0235:2005 126.02685:0 127.03021:0	100.84258:536 112.0394:321 117.93205:455 125.02437:4421	2393	2899	1380	1005	3963	1951	2282	1581	4085	304	492	608	0	585	230	242	11	625
39	3.618	125.024	w/o MS2:4-Hydroxy-6-methyl-2-pyrone	[M-H]-		0.024	True	null	12502441	C6H6O3	Pyranones and derivatives	NSYSSMYQPLSPOD-UHFFFAOYSA-N	O=C1OC(=CC(O)=C1)C	530	True	True	False		False	False	null	null	100	null	null	null	null	23.26	CD1110Y_2-_141	125.02355:1521 126.0269:288 127.03026:0	89.02216:459 115.00369:1447	15068	17244	13884	3255	15680	10096	21524	18401	20127	3717	5879	4328	32	1309	1934	1713	462	1036
40	3.899	125.024	w/o MS2:4-Hydroxy-6-methyl-2-pyrone	[M-H]-	found in higher mz's MsMs_722	0.035	True	null	12502441	C6H6O3	Pyranones and derivatives	NSYSSMYQPLSPOD-UHFFFAOYSA-N	O=C1OC(=CC(O)=C1)C	530	True	True	False		False	False	null	null	100	null	null	null	null	47.76	BE1330Y_2-_101	125.02392:2976 126.02727:657 127.03063:0	117.03442:429 117.05559:505	731	2640	3819	3450	7331	11914	17713	10687	13800	564	672	945	2414	2968	1009	316	16	8161
41	3.45	125.024	w/o MS2:THYMINE	[M-H]-	found in higher mz's MsMs_128; found in higher mz's MsMs_1017; found in higher mz's MsMs_123	0.035	True	null	12503565	C5H6N2O2	Hydroxypyrimidines	RWQNBRDOKXIBIV-UHFFFAOYSA-N	CC1=CN=C(O)N=C1O	530	True	True	False		False	False	null	null	66.9	null	null	null	null	72.14	WZ_3-_108	125.02415:5045 126.0275:517 127.03086:0	77.74081:98 89.02396:1450 99.0089:90 107.03427:87 116.92897:46 125.02377:1978	584	1445	4326	109	1890	726	2678	681	1483	66	1507	1432	0	541	0	1109	0	1265
42	9.452	126.904	Unknown	[M-H]-		0.012	True	null	null	null	null	null	null	999	False	False	False		False	False	null	null	null	null	null	null	null	40.88	SZ_2-_138	126.90436:2525 127.90771:0 128.91107:0	116.07984:322 125.0969:1109	0	0	0	0	392	129	0	0	18	0	665	0	0	118	801	0	0	266
43	9.761	129.019	w/o MS2:Citraconic acid	[M-H]-		0.012	True	null	12901933	C5H6O4	Methyl-branched fatty acids	HNEGQIOMVPPMNR-UHFFFAOYSA-N	O=C(O)C=C(C(=O)O)C	530	True	True	False		False	False	null	null	100	null	null	null	null	26.46	SY_3-_156	129.0192:1545 130.02255:0 131.02591:514	72.0433:524 78.9579:1062 85.02876:812 99.92479:590 112.98462:1281 116.92743:4069 119.03481:5293 122.06024:450 123.04665:662	124	203	0	652	0	0	0	192	0	0	0	0	0	149	0	0	0	1244
44	3.45	131.071	w/o MS2:2-Hydroxyisocaproic acid; LC-ESI-QTOF; MS2; CE	[M-H]-		0.024	True	null	13107137	C6H12O3	Hydroxy fatty acids	LVRFTAZAXQPQHI-UHFFFAOYNA-N	CC(C)CC(O)C(O)=O	530	True	True	False		False	False	null	null	66.3	null	null	null	null	71.41	BE13X_3-_146	131.07077:4393 132.07412:274 133.07748:0	85.06513:331 109.03038:500 113.02483:2650 125.02438:1634 131.03351:1455	0	0	0	0	0	0	0	0	0	0	0	0	0	0	0	0	0	16541
45	3.53	131.071	2-Hydroxy-4-methylpentanoate	[M-H]-	similar chromatogram in higher mz_288; found in higher mz's MsMs_135	0.094	True	null	13107137	C6H12O3	Hydroxy fatty acids	LVRFTAZAXQPQHI-RXMQYKEDSA-N	CC(C)C[C@@H](O)C(O)=O	430	True	True	True		False	False	null	null	72.2	null	48.2	69.2	66.7	109.11	BE13X_1-_136	131.07108:4780 132.07443:0 133.07779:0	85.02819:319 101.02471:1731 113.02396:1583 125.02303:871 131.07101:7319	0	0	0	0	0	0	0	0	0	0	105	0	0	0	0	0	0	50715
46	9.761	132.9	Unknown	[M-H]-		0.012	True	null	null	null	null	null	null	999	False	False	False		False	False	null	null	null	null	null	null	null	26.72	CD1220Z_3-_151	132.89954:1336 133.90289:307 134.90625:79088	89.02476:2964 100.93297:2272 112.98473:528 116.92943:1114 125.15301:478	0	3477	88	0	0	712	1349	312	152	0	0	208	4290	931	0	214	428	215
47	5.862	133.013	w/o MS2:(S)-MALATE	[M-H]-		0.012	True	null	13301401	C4H6O5	Beta hydroxy acids and derivatives	BJEPYKJPYRNKOW-REOHCLBHSA-N	O=C(O)CC(O)C(=O)O	530	True	True	False		False	False	null	null	100	null	null	null	null	39.88	SY_1-_112	133.01341:1994 134.01676:0 135.02012:0	87.00936:610 111.00889:371	124181	112681	134280	16972	16380	23603	68810	56947	64466	48220	18830	45246	21405	29619	4473	5959	2568	5307
48	9.761	133.014	w/o MS2:(S)-MALATE	[M-H]-	ion correlated with 55	0.035	True	null	13301401	C4H6O5	Beta hydroxy acids and derivatives	BJEPYKJPYRNKOW-REOHCLBHSA-N	O=C(O)CC(O)C(=O)O	530	True	True	False		False	False	null	null	100	null	null	null	null	454.12	CD1220Z_3-_151	133.01352:34827 134.01687:5219 135.02023:578	89.02476:2964 100.93297:2272 112.98473:528 116.92943:1114 125.15301:478	9403	20330	7595	33360	11463	18496	6188	12027	24356	43521	15994	9767	13074	44473	13131	21655	19925	884
49	5.497	133.014	w/o MS2:(S)-MALATE	[M-H]-		0.047	True	null	13301401	C4H6O5	Beta hydroxy acids and derivatives	BJEPYKJPYRNKOW-REOHCLBHSA-N	O=C(O)CC(O)C(=O)O	530	True	True	False		False	False	null	null	100	null	null	null	null	147.14	BD12Y_1-_163	133.01353:12691 134.01688:3079 135.02024:771	112.98316:855 129.97661:528	128783	116860	141340	88801	92520	38493	105604	102420	83386	85456	119390	76216	93742	76231	70715	38162	27120	9621
50	3.702	133.014	w/o MS2:(S)-MALATE	[M-H]-		0.012	False	null	13301401	C4H6O5	Beta hydroxy acids and derivatives	BJEPYKJPYRNKOW-REOHCLBHSA-N	O=C(O)CC(O)C(=O)O	530	True	True	False		False	False	null	null	100	null	null	null	null	114.68	Solvent_blank 4-_093	133.01373:8149 134.01708:579 135.02044:0		48881	37805	58950	29102	50257	57300	20657	45166	34903	59095	53520	45621	37539	45262	45527	56204	19606	416
51	9.845	133.014	w/o MS2:(S)-MALATE	[M-H]-	similar chromatogram in higher mz_1190; found in higher mz's MsMs_1190	0.106	True	null	13301401	C4H6O5	Beta hydroxy acids and derivatives	BJEPYKJPYRNKOW-REOHCLBHSA-N	O=C(O)CC(O)C(=O)O	530	True	True	False		False	False	null	null	100	null	null	null	null	240.26	BD12Y_2-_153	133.01379:30988 134.01714:3686 135.0205:1559	117.00695:352	15445	127797	25356	11301	22474	19102	10145	13212	100014	12296	13666	15374	20686	251457	34279	21655	7497	4294
52	9.648	133.014	w/o MS2:(S)-MALATE	[M-H]-		0.024	True	null	13301401	C4H6O5	Beta hydroxy acids and derivatives	BJEPYKJPYRNKOW-REOHCLBHSA-N	O=C(O)CC(O)C(=O)O	530	True	True	False		False	False	null	null	100	null	null	null	null	94.48	CD1220Y_3-_139	133.01385:8567 134.0172:829 135.02056:545	115.00167:1017 132.89862:1043	43925	52189	25448	33360	23832	18910	34683	7661	5584	11857	19074	52593	48264	34158	22826	24056	46458	1063
53	9.929	134.894	Unknown	[M-H]-		0.012	True	null	null	null	null	null	null	999	False	False	False		False	False	null	null	null	null	null	null	null	24.43	QC1-_111	134.89389:2029 135.89724:933 136.9006:647	94.92542:583 116.92664:1738 133.01297:2605	5987	19367	8725	5575	6295	4050	5614	5400	9955	925	3929	10851	4843	12361	6822	2302	4227	8366
54	9.845	134.894	Unknown	[M-H]-		0.094	True	null	null	null	null	null	null	999	False	False	False		False	False	null	null	null	null	null	null	null	116.52	BD11X_2-_157	134.89403:9954 135.89738:2941 136.90074:6331	85.60903:393 94.92458:566 112.98533:1336 116.92706:1793 132.89899:467	2824	114455	4100	3187	2697	1392	2575	2006	30370	3428	1361	2650	2711	86444	3694	1537	4244	2277
55	9.756	134.894	Unknown	[M-H]-	ion correlated with 48; found in higher mz's MsMs_57	0.082	True	null	null	null	null	null	null	999	False	False	False		False	False	null	null	null	null	null	null	null	151.41	BD12Z_1-_130	134.89368:1296 135.89703:0 136.90039:443	115.00038:324 118.92493:550	11165	41863	26510	11071	14570	14735	8442	5613	12602	17915	8926	24550	16157	23261	17341	16341	12897	12004
56	9.592	135.893	Unknown	[M-H]-	similar chromatogram in higher mz_777	0.012	True	null	null	null	null	null	null	999	False	False	False		False	False	null	null	null	null	null	null	null	22.01	SZ_3-_149	135.89308:1183 136.89643:2862 137.89979:0	95.04974:845 100.93397:2453 102.95729:376 114.93455:388 116.9285:5614 125.09652:2179 131.89958:405 134.03468:409	132	7660	587	314	15	451	190	716	951	2898	413	3245	1122	1561	0	707	1124	61
57	9.761	136.891	Unknown	[M-H]-		0.059	True	null	null	null	null	null	null	999	False	False	False		False	False	null	null	null	null	null	null	null	94.45	CD1110X_3-_114	136.89153:5042 137.89488:2157 138.89824:0	100.93279:1167 112.98441:690 119.03427:5731 133.0144:1759	7777	30787	8421	6904	950	2739	481	5574	1463	6238	1904	5357	3114	5709	2697	1433	4078	3981
58	9.845	136.893	Unknown	[M-H]-		0.035	True	null	null	null	null	null	null	999	False	False	False		False	False	null	null	null	null	null	null	null	36.28	CD1110Y_2-_141	136.8925:2970 137.89585:1709 138.89921:0	89.02443:338 100.93388:2869 116.92815:2166 121.94319:695	1758	30787	1497	1126	283	1997	3971	502	4970	6238	802	1500	1391	32298	330	1565	4068	862
59	5.497	139.003	w/o MS2:C3H8O2S2; PlaSMA ID-76	[M-H]-	ion correlated with 11	0.012	True	2.31	1389888	C3H8O2S2	Formula predicted			530	True	True	False		False	False	null	null	89.2	99.9	null	null	null	52.64	CD1110X_1-_133	139.00314:3232 140.00649:321 141.00985:590	89.02391:1866	8787	2748	10817	2521	2313	5369	7152	5080	3811	3076	1984	4949	0	516	0	0	0	1655
60	3.983	139.004	w/o MS2:C3H8O2S2; PlaSMA ID-76	[M-H]-		0.012	True	2.31	1389888	C3H8O2S2	Formula predicted			530	True	True	False		False	False	null	null	88.3	100	null	null	null	23.81	CD1220X_1-_160	139.0038:1259 140.00715:0 141.01051:0	111.00816:581 119.03506:1178 139.00417:648	870	3446	2415	2015	191	3722	0	104	4058	2520	90	96	0	461	62	0	0	3264
61	4.768	143.034	w/o MS2:Unknown (carbon number 6); PlaSMA ID-83	[M-H]-		0.024	True	2.56	14303419	C6H8O4	Unknown			530	True	True	False		False	False	null	null	100	100	null	null	null	32.79	SY_3-_156	143.03432:2026 144.03767:593 145.04103:0	112.0119:383 116.92725:595 133.0126:1805 142.51819:526	586	4420	999	0	160	16	630	58	186	3701	0	193	126	48	145	0	142	1008
62	3.45	143.034	w/o MS2:Unknown (carbon number 6); PlaSMA ID-83	[M-H]-		0.012	True	2.56	14303419	C6H8O4	Unknown			530	True	True	False		False	False	null	null	100	100	null	null	null	57.99	WZ_2-_134	143.03447:3139 144.03782:583 145.04118:333	89.02329:1972 111.5517:484 115.00151:888 124.01582:497 131.03365:1552 143.03426:2443	948	2216	490	1142	290	1488	0	1188	675	2058	347	191	449	0	1349	0	0	2721
63	4.684	143.035	w/o MS2:Unknown (carbon number 6); PlaSMA ID-83	[M-H]-		0.012	True	2.56	14303419	C6H8O4	Unknown			530	True	True	False		False	False	null	null	100	100	null	null	null	47.05	SY_1-_112	143.03485:2415 144.0382:0 145.04156:321	89.02424:607 139.00249:1128	1904	1224	564	0	0	0	2252	444	1019	1540	0	0	995	381	1152	0	1129	593
64	9.816	144.923	Unknown	[M-H]-		0.012	True	null	null	null	null	null	null	999	False	False	False		False	False	null	null	null	null	null	null	null	46.23	SZ_2-_138	144.92274:2985 145.92609:333 146.92945:0	114.93232:460 116.92879:2222 133.01476:397	776	2550	853	2831	4276	738	3280	410	1533	6334	4521	541	4662	6920	4025	2273	1695	1661
65	9.746	144.923	Unknown	[M-H]-		0.024	True	null	null	null	null	null	null	999	False	False	False		False	False	null	null	null	null	null	null	null	34.3	SY_1-_112	144.92285:1647 145.9262:0 146.92956:0	94.76395:51 113.02361:58 133.01398:1066	2248	501	2028	5046	1040	956	907	146	7821	1409	1337	1420	1360	1074	430	1524	4134	6225
66	9.144	144.923	Unknown	[M-H]-		0.012	True	null	null	null	null	null	null	999	False	False	False		False	False	null	null	null	null	null	null	null	26.17	SZ_3-_149	144.92311:1567 145.92646:0 146.92982:0	81.61384:295 89.02309:1917 96.96537:669 113.0241:1383 122.03525:366 130.08633:1188 134.86505:562 141.02008:602	1938	634	153	24	0	529	0	3159	542	0	2224	1317	64	658	0	28	158	1002
67	5.497	149.045	w/o MS2:Arabinose	[M-H]-		0.024	True	null	14904555	C5H10O5	Pentoses	PYMYPHUHKUWMLA-UHFFFAOYNA-N	O=CC(O)C(O)C(O)CO	530	True	True	False		False	False	null	null	100	null	null	null	null	71.63	SZ_1-_154	149.04474:4122 150.04809:376 151.05145:253	112.07549:345 141.05672:378	1583	2429	6790	0	602	0	3109	0	0	1233	0	2099	124	0	0	0	0	8123
68	4.487	149.045	w/o MS2:Arabinose	[M-H]-		0.024	True	null	14904555	C5H10O5	Pentoses	PYMYPHUHKUWMLA-UHFFFAOYNA-N	O=CC(O)C(O)C(O)CO	530	True	True	False		False	False	null	null	100	null	null	null	null	73.01	CD1110X_2-_162	149.04486:5913 150.04821:1497 151.05157:645	79.95549:552 101.02473:822 119.94688:305	12006	10204	2685	1359	109	2300	1591	287	1458	3479	649	510	0	0	347	0	0	2280
69	6.058	149.046	w/o MS2:Arabinose	[M-H]-	ion correlated with 708; ion correlated with 1015	0.012	True	null	14904555	C5H10O5	Pentoses	PYMYPHUHKUWMLA-UHFFFAOYNA-N	O=CC(O)C(O)C(O)CO	530	True	True	False		False	False	null	null	100	null	null	null	null	24.5	CD1110X_3-_114	149.04611:1318 150.04946:0 151.05282:0	128.10597:379 128.96124:579 143.0359:374	518	376	0	0	0	628	0	0	0	0	0	0	0	0	0	0	0	11165
70	9.144	152.995	w/o MS2:3-Phosphonopropionic acid	[M-H]-		0.024	True	null	15299583	C3H7O5P	Organic phosphonic acids	NLBSQHGCGGFVJW-UHFFFAOYSA-N	O=C(O)CCP(=O)(O)O	530	True	True	False		False	False	null	null	100	null	null	null	null	58.74	QC4-_159	152.99493:4918 153.99828:428 155.00164:683	96.97017:640 133.01292:609 134.89597:1107	1591	55952	1658	10363	627	13568	1376	3043	2721	22638	1371	4905	16396	28087	652	953	325	3944
71	7.404	152.995	w/o MS2:3-Phosphonopropionic acid	[M-H]-	ion correlated with 408	0.012	True	null	15299583	C3H7O5P	Organic phosphonic acids	NLBSQHGCGGFVJW-UHFFFAOYSA-N	O=C(O)CCP(=O)(O)O	530	True	True	False		False	False	null	null	100	null	null	null	null	152.92	SZ_2-_138	152.99544:8801 153.99879:662 155.00215:491	108.02132:517 144.06404:376 153.48636:326	99	1079	204	70	0	74	22	745	194	211	13	309	514	822	74	927	0	25
72	9.228	152.995	w/o MS2:Unknown (carbon number 7); PlaSMA ID-111	[M-H]-	ion correlated with 147; ion correlated with 897; similar chromatogram in higher mz_147; similar chromatogram in higher mz_874; similar chromatogram in higher mz_841	0.047	True	2.46	1530179	C7H6O4	Unknown			530	True	True	False		False	False	null	null	62.3	99.8	null	null	null	277.12	SZ_3-_149	152.99547:23855 153.99882:3721 155.00218:1724	87.76675:416 99.00883:1119 101.02258:2833 109.06433:669 116.92713:2276 123.87769:522 139.11124:538 146.98985:641 152.99509:6871	10448	18413	12633	3191	3019	3914	4781	9007	6489	7552	132	20783	6733	9794	2144	106	2697	10235
73	8.779	152.996	w/o MS2:3-Phosphonopropionic acid	[M-H]-		0.012	True	null	15299583	C3H7O5P	Organic phosphonic acids	NLBSQHGCGGFVJW-UHFFFAOYSA-N	O=C(O)CCP(=O)(O)O	530	True	True	False		False	False	null	null	100	null	null	null	null	27.65	BE1330X_2-_144	152.99562:1428 153.99897:0 155.00233:0	89.02325:488 112.98344:486 116.92806:640	1351	35281	1610	6960	1400	4141	2257	3143	829	5025	1014	4751	16152	15562	1432	1350	0	3756
74	9.676	156.996	w/o MS2:Benzenesulfonic acid	[M-H]-	found in higher mz's MsMs_86	0.012	True	null	15699649	C6H6O3S	Benzenesulfonic acids and derivatives	SRSXLGNVWSONIS-UHFFFAOYSA-N	C1=CC=C(C=C1)S(O)(=O)=O	530	True	True	False		False	False	null	null	99.9	null	null	null	null	29.66	BE13Z_1-_113	156.99551:1555 157.99886:0 159.00222:0	83.92947:393 98.02458:333 112.98382:595 119.03359:3059 124.01002:398 131.03421:2700 143.03479:1983 156.99561:1819	2032	5419	1621	521	21	2721	476	0	0	340	384	163	523	1136	1738	0	0	1572
75	5.749	156.996	w/o MS2:Benzenesulfonic acid	[M-H]-		0.012	True	null	15699649	C6H6O3S	Benzenesulfonic acids and derivatives	SRSXLGNVWSONIS-UHFFFAOYSA-N	C1=CC=C(C=C1)S(O)(=O)=O	530	True	True	False		False	False	null	null	100	null	null	null	null	23.9	SY_2-_148	156.99573:1255 157.99908:0 159.00244:0	111.00803:947 149.04501:336	869	49	337	978	297	0	0	1750	0	0	1035	220	118	0	21	0	0	1256
76	4.375	156.996	w/o MS2:Benzenesulfonic acid	[M-H]-		0.012	False	null	15699649	C6H6O3S	Benzenesulfonic acids and derivatives	SRSXLGNVWSONIS-UHFFFAOYSA-N	C1=CC=C(C=C1)S(O)(=O)=O	530	True	True	False		False	False	null	null	100	null	null	null	null	68.9	WY_3-_161	156.99594:3602 157.99929:441 159.00265:0		4677	1349	2076	93	476	132	2495	189	1054	80	1173	810	0	0	1971	0	922	1251
77	9.845	156.996	w/o MS2:Benzenesulfonic acid	[M-H]-		0.012	True	null	15699649	C6H6O3S	Benzenesulfonic acids and derivatives	SRSXLGNVWSONIS-UHFFFAOYSA-N	C1=CC=C(C=C1)S(O)(=O)=O	530	True	True	False		False	False	null	null	100	null	null	null	null	24.46	BE1330X_1-_115	156.99634:1294 157.99969:0 159.00305:0	116.92818:983 134.86542:438 142.92734:600	871	2266	528	1566	469	1234	888	28	857	0	0	188	1226	93	88	127	0	192
78	4.094	156.997	w/o MS2:Benzenesulfonic acid	[M-H]-		0.012	True	null	15699649	C6H6O3S	Benzenesulfonic acids and derivatives	SRSXLGNVWSONIS-UHFFFAOYSA-N	C1=CC=C(C=C1)S(O)(=O)=O	530	True	True	False		False	False	null	null	100	null	null	null	null	39.52	SZ_1-_154	156.99651:2001 157.99986:324 159.00322:307	85.02903:453 113.02524:4095 117.88248:102 135.04488:365 139.34418:42 143.03619:560 155.03375:294	11560	6813	14573	2991	75	654	6606	2924	4409	0	138	358	43	0	2192	0	0	11443
79	5.02	157.012	w/o MS2:PFCA-H; C4H5F3O3	[M-H]-		0.012	True	null	15701181	C4H5F3O3	PFSA	ICSOIMDWVVEKBW-UHFFFAOYSA-N	O=C(O)COCC(F)(F)F	530	True	True	False		False	False	null	null	100	null	null	null	null	30.98	BE1330Y_2-_101	157.01161:1898 158.01496:412 159.01832:0	112.98502:286	1533	2334	2421	615	140	301	982	3562	310	0	1542	0	0	1444	0	13	0	14679
80	5.104	157.012	w/o MS2:PFCA-H; C4H5F3O3	[M-H]-		0.012	False	null	15701181	C4H5F3O3	PFSA	ICSOIMDWVVEKBW-UHFFFAOYSA-N	O=C(O)COCC(F)(F)F	530	True	True	False		False	False	null	null	100	null	null	null	null	33.96	BE13Z_3-_137	157.01195:1848 158.0153:350 159.01866:0		510	6747	823	1552	759	1854	345	848	560	75	4026	84	131	346	0	0	0	6073
81	5.694	157.014	w/o MS2:PFCA-H; C4H5F3O3	[M-H]-		0.012	True	null	15701181	C4H5F3O3	PFSA	ICSOIMDWVVEKBW-UHFFFAOYSA-N	O=C(O)COCC(F)(F)F	530	True	True	False		False	False	null	null	99.8	null	null	null	null	50.6	BE13Y_3-_129	157.01392:2585 158.01727:0 159.02063:584	96.96033:1291 119.03455:984 157.01349:686	27401	26780	23530	9475	6316	7400	16752	9921	9769	4175	5100	4157	0	0	729	143	0	17826
82	4.487	157.014	w/o MS2:PFCA-H; C4H5F3O3	[M-H]-		0.082	True	null	15701181	C4H5F3O3	PFSA	ICSOIMDWVVEKBW-UHFFFAOYSA-N	O=C(O)COCC(F)(F)F	530	True	True	False		False	False	null	null	99.7	null	null	null	null	73.39	BE13Y_1-_164	157.01401:6924 158.01736:1450 159.02072:941	91.02766:1352 99.00863:960 119.03361:597 155.51826:350	1527	1084	1370	365	970	940	616	925	1128	553	515	786	116	80	2283	0	150	38824
83	3.618	161.045	w/o MS2:Hydroxymethylglutaric acid; PlaSMA ID-124	[M-H]-		0.024	True	1.98	1610451	C6H10O5	Organic acids	NPOAOTPXWNWTSH-UHFFFAOYSA-N	O=C(O)CC(O)(C)CC(=O)O	530	True	True	False		False	False	null	null	100	100	null	null	null	43.3	BE1330Z_1-_167	161.04463:2795 162.04798:614 163.05134:0	89.0235:498 123.04237:295 131.06825:993 158.01019:457 161.04668:643	8953	17849	8486	14060	9714	12338	14644	8667	18152	2412	6602	8171	750	4082	677	997	922	24314
84	3.899	161.045	w/o MS2:Hydroxymethylglutaric acid; PlaSMA ID-124	[M-H]-		0.012	True	1.98	1610451	C6H10O5	Organic acids	NPOAOTPXWNWTSH-UHFFFAOYSA-N	O=C(O)CC(O)(C)CC(=O)O	530	True	True	False		False	False	null	null	100	100	null	null	null	48.18	CD1110Z_1-_103	161.04466:2462 162.04801:407 163.05137:5843	99.00747:338 111.00769:1055 113.02312:2114 119.03542:1866 133.01419:3557	8268	9630	13214	3664	8461	5821	22492	17319	18055	6157	5205	394	881	657	5798	130	373	6507
85	4.038	161.045	w/o MS2:Hydroxymethylglutaric acid; PlaSMA ID-124	[M-C6H10O5-H]-	ion correlated with 3; ion correlated with 213; ion correlated with 360; ion correlated with 465; found in higher mz's MsMs_465; adduct linked to 213_[M-H2O-H]-	0.024	True	1.98	1610451	C6H10O5	Organic acids	NPOAOTPXWNWTSH-UHFFFAOYSA-N	O=C(O)CC(O)(C)CC(=O)O	530	True	True	False		False	False	null	null	100	100	null	null	null	778.32	Solvent_blank 1-_090	161.04529:59192 162.04864:20062 163.052:3648	157.01041:291	1470	914	3685	1079	771	3098	4132	3190	965	912	2883	2000	1044	19	1019	598	699	5305
86	9.676	161.046	w/o MS2:3-Hydroxy-3-methylglutaric acid	[M-H]-		0.012	True	null	16104555	C6H10O5	Hydroxy fatty acids	NPOAOTPXWNWTSH-UHFFFAOYSA-N	O=C(O)CC(O)(C)CC(=O)O	530	True	True	False		False	False	null	null	100	null	null	null	null	38.88	BE13Z_1-_113	161.04591:2770 162.04926:433 163.05262:0	83.92947:393 98.02458:333 112.98382:595 119.03359:3059 124.01002:398 131.03421:2700 143.03479:1983 156.99561:1819 158.98996:438	0	0	0	0	0	24	0	0	147	0	0	0	0	15	0	388	0	845
87	3.983	163.061	w/o MS2:2-DEOXY-D-GLUCOSE	[M-H]-		0.047	True	null	163061	C6H12O5	Fatty alcohols	VRYALKFFQXWPIH-UHFFFAOYSA-N	O=CCC(O)C(O)C(O)CO	530	True	True	False		False	False	null	null	100	null	null	null	null	35.18	CD1220X_3-_169	163.06088:2417 164.06423:886 165.06759:0	123.66474:734 161.04642:426 163.06096:1867	20	532	0	0	0	59	0	56	163	0	0	0	0	0	1506	0	0	0
88	3.16	165.055	w/o MS2:3-(2-HYDROXYPHENYL)PROPANOATE	[M-H]-	ion correlated with 113; found in higher mz's MsMs_1095; found in higher mz's MsMs_918	0.071	True	null	16505499	C9H10O3			O=C(O)CCc1ccccc1O	530	True	True	False		False	False	null	null	100	null	null	null	null	103.02	WZ_2-_134	165.05504:8019 166.05839:1591 167.06175:905	99.92673:448 119.03454:836 156.9949:683	0	780	0	1229	85	0	0	350	710	345	84	2309	1515	21	547	949	147	254
89	3.702	165.055	w/o MS2:Caffeyl alcohol	[M-C6H10O5-H]-	ion correlated with 114; ion correlated with 736; ion correlated with 1130; similar chromatogram in higher mz_114; found in higher mz's MsMs_736; adduct linked to 104_[M-C6H10O4-H]-; similar chromatogram in higher mz_877; similar chromatogram in higher mz_1163; similar chromatogram in higher mz_426	0.047	True	3175	16505573	C9H10O3	Cinnamyl alcohols	ZCKDCRKBURQZPT-UHFFFAOYSA-N	OCC=CC1=CC(O)=C(O)C=C1	530	True	True	False		False	False	null	null	65.4	100	null	null	null	171.57	SZ_1-_154	165.05519:15131 166.05854:5347 167.0619:821	101.02371:1892 119.03403:1617 133.01125:223 151.03914:170	0	0	125	0	0	0	0	0	193	0	0	11	1167	577	34	499	587	728
90	8.05	168.99	w/o MS2:Dihydroxyacetone phosphate	[M-H]-		0.012	True	null	16899075	C3H7O6P	Monosaccharide phosphates	GNGACRATGGDKBX-UHFFFAOYSA-N	O=C(CO)COP(=O)(O)O	530	True	True	False		False	False	null	null	99.9	null	null	null	null	28.43	SZ_3-_149	168.98979:1422 169.99314:460 170.9965:378	85.02753:472 101.02428:1000 112.98521:786 115.00235:653 119.03413:1259 128.03384:774 146.79362:378 152.99567:1755 156.99471:1521	1055	2410	0	0	0	0	0	0	0	0	0	0	2035	3313	0	76	19	0
91	4.712	171.102	w/o MS2:FA 9:1+1O; PlaSMA ID-163	[M-H]-		0.012	True	5.75	17110181	C9H16O3	Oxidized fatty acids	WLGDDELKYAWBBL-UHFFFAOYSA-N	O=CCCCCCCCC(=O)O	530	True	True	False		False	False	null	null	100	100	null	null	null	23.48	SY_2-_148	171.10182:1417 172.10517:778 173.10853:0	79.95708:703 101.02386:4552 122.53413:824 129.36349:350 134.93491:610 141.09242:603 143.11061:490 156.99654:929 161.02397:4659 163.06145:738 170.91255:509	0	0	0	0	0	0	0	0	104	0	1692	0	0	0	0	0	906	157
92	9.228	171.102	w/o MS2:FA 9:1+1O; PlaSMA ID-163	[M-H]-	ion correlated with 504	0.012	True	5.75	17110181	C9H16O3	Oxidized fatty acids	WLGDDELKYAWBBL-UHFFFAOYSA-N	O=CCCCCCCCC(=O)O	530	True	True	False		False	False	null	null	100	99.9	null	null	null	65.98	SY_1-_112	171.10188:3637 172.10523:2067 173.10859:0	84.93807:547 99.92431:843 111.00815:784 115.07537:507 125.05798:338 141.0914:848 156.9971:1783 169.08676:805	1742	1797	0	0	683	0	426	0	0	0	0	0	0	948	0	324	0	406
93	3.45	173.045	w/o MS2:Shikimic acid	[M-H]-		0.035	True	null	17304555	C7H10O5	Shikimic acids and derivatves	JXOHGGNKMLTUBP-UHFFFAOYNA-N	O=C(O)C1=CC(O)C(O)C(O)C1	530	True	True	False		False	False	null	null	100	null	null	null	null	28.51	QC1-_111	173.04524:1776 174.04859:0 175.05195:0	71.01368:1093 101.02358:4110 104.23898:419 112.98454:600 125.02303:3653 133.01393:3048 159.02852:298 167.03555:888 173.04524:2559	11176	18496	12876	2177	12808	12617	14645	6819	12852	17537	21573	9178	3944	4720	7295	10890	5087	13995
94	3.253	173.045	w/o MS2:Shikimic acid	[M-H]-	found in higher mz's MsMs_757	0.012	True	null	17304555	C7H10O5	Shikimic acids and derivatves	JXOHGGNKMLTUBP-UHFFFAOYNA-N	O=C(O)C1=CC(O)C(O)C(O)C1	530	True	True	False		False	False	null	null	100	null	null	null	null	73.29	BE13X_2-_109	173.04547:4905 174.04882:283 175.05218:547	89.0239:3650 131.07501:510 161.0464:1586	450	1200	1797	606	1138	786	2423	6218	5159	1178	2610	3871	865	1801	2308	2798	784	15009
95	3.421	177.018	w/o MS2:C9H6O4; PlaSMA ID-187	[M-H]-		0.012	True	3.38	17701759	C9H6O4	Formula predicted			530	True	True	False		False	False	null	null	100	100	null	null	null	38.8	WZ_3-_108	177.01833:1940 178.02168:1647 179.02504:1047	108.30068:403 113.02396:1022 147.07811:457 153.05449:569 159.02641:398 176.86082:629	30	79	774	0	0	61	35	558	0	0	0	1237	12	1526	0	482	0	0
96	3.421	179.055	Theophylline	[M-H]-		0.047	True	null	17905745	C7H8N4O2	Xanthines	ZFXYFBGIUFBOJW-UHFFFAOYSA-N	CN1C2=C(C(N(C)C1=O)=O)N=CN2	430	True	True	True		False	False	null	null	79.6	null	74.7	71.6	50	66.49	CD1110Z_1-_103	179.05544:5488 180.05879:1943 181.06215:14600	109.02965:92 131.03384:530 157.01184:101 161.04482:416 179.05554:5110	3946	2350	5332	1991	4711	524	3451	3343	6581	7016	4882	2392	333	518	505	29	27	3421
97	3.618	179.056	Theophylline	[M-H]-	found in higher mz's MsMs_967	0.129	True	null	17905745	C7H8N4O2	Xanthines	ZFXYFBGIUFBOJW-UHFFFAOYSA-N	CN1C2=C(C(N(C)C1=O)=O)N=CN2	430	True	True	True		False	False	null	null	74.2	null	58.3	71.6	50	156.9	QC1-_111	179.0562:5069 180.05955:1384 181.06291:2566	153.02036:117 161.04546:1612 179.03308:1494 179.0575:1557	38384	50372	53807	17397	27821	30222	57583	53767	56545	14837	6441	17992	2463	10000	3570	4209	845	5239
98	9.564	179.056	w/o MS2:D-FRUCTOSE	[M-H]-		0.012	True	null	179056	C6H12O6	Monosaccharides	BJHIKXHVCXFQLS-ZXEDONINSA-N	O=C(CO)C(O)C(O)C(O)CO	530	True	True	False		False	False	null	null	100	null	null	null	null	101.3	CD1110X_3-_114	179.05577:5115 180.05912:2310 181.06248:1600	120.28657:96 133.01424:472 144.92235:440 156.99544:1230 168.85913:79 170.94141:234	0	4150	326	0	0	67	0	0	0	0	0	1690	65	0	0	0	0	41
99	3.899	179.056	w/o MS2:D-FRUCTOSE	[M-H]-		0.012	True	null	179056	C6H12O6	Monosaccharides	BJHIKXHVCXFQLS-ZXEDONINSA-N	O=C(CO)C(O)C(O)C(O)CO	530	True	True	False		False	False	null	null	100	null	null	null	null	27.58	BD11Y_1-_171	179.05595:1485 180.0593:343 181.06266:676	113.02323:638 115.16002:362 119.03334:1107 133.0126:2852 179.03777:498	15285	13349	15263	13186	15791	9238	31796	29381	26097	4984	8826	3811	7733	2611	6399	3272	2872	24808
100	8.863	179.056	w/o MS2:D-FRUCTOSE	[M-H]-		0.012	True	null	179056	C6H12O6	Monosaccharides	BJHIKXHVCXFQLS-ZXEDONINSA-N	O=C(CO)C(O)C(O)C(O)CO	530	True	True	False		False	False	null	null	100	null	null	null	null	68.59	SY_3-_156	179.05598:4001 180.05933:2343 181.06269:0	89.04312:348 98.93797:721 110.06975:466 116.92828:12509 117.92654:1000 125.09826:972 131.03462:1028 139.1107:521 143.03162:457 152.99503:1586 161.04562:740 171.09944:733 179.0372:690	23	412	72	0	522	0	548	0	0	0	0	0	19	0	0	0	0	440
101	3.674	179.058	w/o MS2:Theophylline	[M-H]-		0.012	False	null	17905745	C7H8N4O2	Xanthines	ZFXYFBGIUFBOJW-UHFFFAOYSA-N	CN1C2=C(C(N(C)C1=O)=O)N=CN2	530	True	True	False		False	False	null	null	100	null	null	null	null	88.1	CD1220Z_1-_122	179.05753:4993 180.06088:0 181.06424:1852		16081	19352	19713	43340	12419	11086	26253	24655	28421	6960	4544	12273	7029	3319	8482	1672	2297	13911
102	3.393	181.049	w/o MS2:Isoevernic acid	[M-H]-	ion correlated with 103; found in higher mz's MsMs_540	0.024	True	null	181049	C9H10O4		HKYUPCAKFRQXJI-UHFFFAOYSA-N	O=C(O)C=1C(OC)=CC(O)=CC1C	530	True	True	False		False	False	null	null	100	null	null	null	null	51.24	SZ_2-_138	181.04933:3974 182.05268:0 183.05604:0	101.02327:633 177.0582:719	188	0	210	142	349	79	442	0	93	12	0	226	340	677	1069	13	453	0
103	3.356	181.05	w/o MS2:Harman	[M-H]-	ion correlated with 102	0.035	True	3.69	18107712	C12H10N2	Harmala alkaloids	PSFDQSOCUJVVGF-UHFFFAOYSA-N	CC1=C2NC3=CC=CC=C3C2=CC=N1	530	True	True	False		False	False	null	null	67.3	100	null	null	null	48.09	SZ_3-_149	181.05006:3526 182.05341:0 183.05677:205	136.95773:20 151.03879:634 159.03224:131 165.05463:3395 169.04134:29 171.1004:177 177.0545:723 181.0497:338	529	0	87	63	163	542	124	13	65	0	0	126	340	424	2225	0	187	0
104	3.702	181.05	w/o MS2:4-O-Methylphloracetophenone	[M-C6H10O4-H]-	ion correlated with 114; ion correlated with 736; found in higher mz's MsMs_1130; adduct linked to 89_[M-C6H10O5-H]-; found in higher mz's MsMs_1175; found in higher mz's MsMs_1168; found in higher mz's MsMs_1163; found in higher mz's MsMs_1120; found in higher mz's MsMs_402	0.035	True	null	18105051	C9H10O4		GKSGTWUNURZTKD-UHFFFAOYSA-N	O=C(C1=C(O)C=C(OC)C=C1O)C	530	True	True	False		False	False	null	null	100	null	null	null	null	65.61	SZ_2-_138	181.05029:4797 182.05364:1171 183.057:0	128.03809:641 136.0141:579 153.0202:314 161.04596:2312 171.0685:250 179.03477:638	0	0	72	0	0	210	0	0	5311	708	0	107	2239	810	91	245	451	0
105	4.038	181.071	w/o MS2:GALACTITOL	[M-H]-		0.059	True	null	181071	C6H14O6	Sugar alcohols	FBPFZTCFMRRESA-UHFFFAOYSA-N	OCC(O)C(O)C(O)C(O)CO	530	True	True	False		False	False	null	null	100	null	null	null	null	108.43	QC1-_111	181.0713:7696 182.07465:1833 183.07801:0	111.01083:302 139.00485:476	0	856	0	4381	0	0	0	0	0	0	870	0	205	0	17071	21	0	0
106	4.038	182.075	w/o MS2:A alpha C	[M-H]-		0.012	True	null	18207237	C11H9N3	Alpha carbolines	FJTNLJLPLJDTRM-UHFFFAOYSA-N	C1=CC=C2C(=C1)C=3C=CC(=N)NC3N2	530	True	True	False		False	False	null	null	99.6	null	null	null	null	34.6	CD1110Z_2-_140	182.07506:1730 183.07841:828 184.08177:0	130.96548:647 174.11171:405	0	0	0	0	0	0	0	0	0	0	0	0	0	0	0	0	0	0
107	9.845	184.008	w/o MS2:O-Phosphoserine	[M-H]-		0.012	True	null	18400165	C3H8NO6P	L-alpha-amino acids	BZQFBWGGLXLEPQ-UHFFFAOYNA-N	O=C(O)C(N)COP(=O)(O)O	530	True	True	False		False	False	null	null	98	null	null	null	null	35.69	WX_1-_150	184.00772:1801 185.01107:960 186.01443:0	92.92786:345 100.93239:1041 112.9834:788 125.09763:567 126.90415:1167 136.89169:1183 146.05859:833 173.04469:616	0	0	882	456	0	0	721	0	0	0	0	0	0	69	0	100	718	0
108	4.263	191.056	D-(-)-Quinic acid; LC-ESI-QTOF; MS2; CE	[M-H]-	similar chromatogram in higher mz_284	0.024	True	null	19105611	C7H12O6	Quinic acids and derivatives	AAWZDTNXLSGCEK-WYWMIBKRSA-N	O[C@@H]1C[C@@](O)(C[C@@H](O)[C@H]1O)C(O)=O	430	True	True	True		False	False	null	null	75	null	52.1	75.9	66.7	558.14	WY_2-_165	191.05557:11532 192.05892:3157 193.06228:603	85.02723:536 152.99629:412 191.0153:403	11179	14607	15531	5326	8845	13549	15001	15005	20655	12733	32489	19839	2853	6967	9302	5624	10327	37882
109	3.323	193.049	w/o MS2:Monoethyl phthalate	[M-H]-		0.024	True	null	19305063	C10H10O4	Benzoic acid esters	YWWHKOHZGJFMIE-UHFFFAOYSA-N	CCOC(C1=CC=CC=C1C(=O)O)=O	530	True	True	False		False	False	null	null	65.3	null	null	null	null	48.97	WY_3-_161	193.0488:3017 194.05215:1400 195.05551:3283	109.03011:474 111.00882:1122 129.01794:264 149.04405:1029 156.99516:469 161.04683:1907 173.01103:605 179.03629:286 193.0519:971	87	4538	145	0	657	425	650	147	606	382	4200	835	287	298	0	359	65	2286
110	3.898	193.05	D-(+)-Galacturonic acid	[M-H]-	found in higher mz's MsMs_717	0.388	True	null	19303537	C6H10O7	Glucuronic acid derivatives	AEMOLEFTQBMNLQ-YMDCURPLSA-N	OC1O[C@@H]([C@H](O)[C@H](O)[C@H]1O)C(O)=O	430	True	True	True		False	False	null	null	78.4	null	78	77	50	88.09	BE1330X_1-_115	193.04979:8797 194.05314:2419 195.0565:0	89.02354:299 135.04396:11 138.34819:224 159.49254:102 173.57629:51 189.01627:81 193.04973:3956	55668	39776	48026	21755	29040	20117	5945	8451	482	71982	67525	71861	10130	16017	13226	713	770	98279
111	3.954	193.051	w/o MS2:3,4,8-trihydroxychromen-2-one	[M-H]-		0.012	True	null	19305064	C9H6O5	4-hydroxycoumarins	OJIYXYUCRVFSRV-UHFFFAOYSA-N	O=C1OC=2C(O)=CC=CC2C(O)=C1O	530	True	True	False		False	False	null	null	100	null	null	null	null	58.07	BE1330Y_1-_096	193.05101:2903 194.05436:0 195.05772:593	109.02969:438 173.04817:479 179.05487:1450	55668	16603	48026	8311	8634	7370	5959	1916	980	28137	30423	26022	2313	5759	4139	369	111	37846
112	3.225	195.066	w/o MS2:Methyl beta-orcinolcarboxylate	[M-C6H10O4-H]-	ion correlated with 661; adduct linked to 381_[M+FA-H]-; similar chromatogram in higher mz_429	0.106	True	null	19506599	C10H12O4		UUQHKWMIDYRWHH-UHFFFAOYSA-N	O=C(OC)C1=C(O)C(=C(O)C=C1C)C	530	True	True	False		False	False	null	null	100	null	null	null	null	123.46	WZ_2-_134	195.06567:10364 196.06902:0 197.07238:0	89.02335:1478 112.98579:826 136.03891:76 172.00418:47 181.0489:620	173	117	207	0	0	469	322	2343	1379	279	2528	539	70	1310	517	959	1859	5599
113	3.155	195.066	w/o MS2:Methyl beta-orcinolcarboxylate	[M-H]-	ion correlated with 88	0.047	True	null	19506599	C10H12O4		UUQHKWMIDYRWHH-UHFFFAOYSA-N	O=C(OC)C1=C(O)C(=C(O)C=C1C)C	530	True	True	False		False	False	null	null	100	null	null	null	null	62.4	SZ_2-_138	195.06569:8048 196.06904:2845 197.0724:841	150.03349:386 185.1156:1071 195.0657:1572	608	356	583	0	0	58	1871	2343	594	1608	154	1217	0	3802	2109	194	4329	1161
114	3.702	195.066	w/o MS2:Methyl beta-orcinolcarboxylate	[M-C6H10O5-H]-	ion correlated with 89; ion correlated with 736; found in higher mz's MsMs_1130; found in higher mz's MsMs_1175; found in higher mz's MsMs_1168; found in higher mz's MsMs_1163; found in higher mz's MsMs_1120; found in higher mz's MsMs_705; found in higher mz's MsMs_144; adduct linked to 402_[M+FA-H]-	0.059	True	null	19506599	C10H12O4		UUQHKWMIDYRWHH-UHFFFAOYSA-N	O=C(OC)C1=C(O)C(=C(O)C=C1C)C	530	True	True	False		False	False	null	null	100	null	null	null	null	180.51	SZ_2-_138	195.06584:13311 196.06919:4602 197.07255:1669	73.02872:81 101.02382:1493 139.05089:150 143.03523:1728 155.10567:74 161.04578:4523 171.02559:4 175.02831:153 178.02896:284 189.08525:150	0	0	72	120	80	86	0	69	0	0	0	0	2392	447	2455	207	2149	2006
115	3.45	201.033	w/o MS2:FT-thioether; C6H9F3O2S	[M-H]-		0.012	True	null	20102026	C6H9F3O2S	PFSA	KGAUNOUXSXJJRZ-UHFFFAOYSA-N	O=C(O)CCSCCC(F)(F)F	530	True	True	False		False	False	null	null	91.5	null	null	null	null	34.67	Solvent_blank 2-_091	201.03293:2222 202.03628:0 203.03964:417	161.04498:716 189.96956:1133	0	0	0	0	0	26	0	0	0	0	714	0	0	0	590	0	0	1166
116	3.169	201.112	w/o MS2:Unknown (carbon number 10); PlaSMA ID-259	[M-H]-		0.012	True	5.38	2011125	C10H18O4	Unknown			530	True	True	False		False	False	null	null	100	100	null	null	null	30.68	SZ_3-_149	201.11229:1602 202.11564:0 203.119:0	83.19011:69 89.02277:806 130.95345:219 150.03247:282 179.0305:2217 181.05057:380 185.11653:106 195.067:427	192	0	74	0	0	92	0	0	0	0	533	0	0	46	0	0	0	171
117	3.253	201.113	w/o MS2:Unknown (carbon number 10); PlaSMA ID-260	[M-H]-	adduct linked to 129_[M+Na-2H]-	0.024	True	4.4	2011132	C10H18O4	Unknown			530	True	True	False		False	False	null	null	100	100	null	null	null	30.45	SZ_1-_154	201.11296:1654 202.11631:0 203.11967:0	87.00839:95 119.0341:1377 131.03485:671 131.0822:313 135.04636:349 156.99602:489 165.0562:192 174.11772:23 177.05513:51 191.05623:876	690	0	0	0	0	1438	0	0	0	0	17	0	0	0	0	0	0	1393
118	4.235	203.092	w/o MS2:Tryptophan	[M-H]-	similar chromatogram in higher mz_495	0.012	True	null	2030826	C11H12N2O2	Indolyl carboxylic acids and derivatives	QIVBCDIJIAJPQS-UHFFFAOYNA-N	O=C(O)C(N)CC1=CNC=2C=CC=CC21	530	True	True	False		False	False	null	null	95.1	null	null	null	null	28.78	Solvent_blank 1-_090	203.09206:1439 204.09541:0 205.09877:0	90.02718:233	0	0	0	0	0	0	0	0	0	0	0	94	0	0	0	0	0	2676
119	3.899	203.128	w/o MS2:3,5-dihydroxydecanoic acid	[M-H]-		0.012	True	null	20312888	C10H20O4	Medium-chain hydroxy acids and derivatives	WQZRAWSNEARGPQ-UHFFFAOYSA-N	O=C(O)CC(O)CC(O)CCCCC	530	True	True	False		False	False	null	null	99.9	null	null	null	null	22.07	SZ_1-_154	203.12753:1104 204.13088:0 205.13424:0	86.03069:131 106.06628:136 117.04774:192 122.03674:126 131.04971:522 150.03178:576 151.04062:435 165.05556:3359 171.10092:8 180.04271:825 193.04897:567 195.0661:4499 198.52887:119	0	0	0	0	0	0	35	0	0	0	967	0	0	0	0	0	0	41
120	3.45	209.086	w/o MS2:Divaricatinic acid	[M-H]-		0.012	True	null	209082	C11H14O4		INFZQUVBGYTJCV-UHFFFAOYSA-N	O=C(O)C1=C(O)C=C(OC)C=C1CCC	530	True	True	False		False	False	null	null	99.2	null	null	null	null	30.3	SY_3-_156	209.08571:1596 210.08906:745 211.09242:507	108.97578:74 122.02339:43 134.03699:301 150.03069:408 160.04097:127 165.0549:2153 169.08664:286 171.10431:246 179.0354:958 181.04985:490 190.06171:27 195.06555:1162 207.06653:110	0	372	0	0	62	141	0	1014	0	54	0	0	0	442	0	0	0	423
121	3.534	209.087	w/o MS2:2,4-diacetylphloroglucinol	[M-H]-		0.012	True	null	20909174	C10H10O5	Alkyl-phenylketones	PIFFQYJYNWXNGE-UHFFFAOYSA-N	O=C(C1=C(O)C=C(O)C(=C1O)C(=O)C)C	530	True	True	False		False	False	null	null	98.8	null	null	null	null	27.75	SY_2-_148	209.08716:1494 210.09051:667 211.09387:0	90.0262:405 101.02349:4203 111.04638:374 126.90376:295 133.03004:814 159.02992:391 173.04584:600 181.05022:3422 195.06595:3726 202.05574:310	0	105	0	0	504	505	0	127	0	435	0	0	0	211	0	0	0	1169
122	3.983	211.133	w/o MS2:Dihydrojasmonic Acid	[M-H]-	similar chromatogram in higher mz_275	0.012	True	null	21113396	C12H20O3	Jasmonic acids	PQEYTAGBXNEUQL-UHFFFAOYSA-N	O=C(O)CC1CCC(=O)C1CCCCC	530	True	True	False		False	False	null	null	99.9	null	null	null	null	83.18	SZ_2-_138	211.13284:4159 212.13619:2595 213.13955:724	87.01106:333 114.5792:353 135.22163:366 140.07034:847 147.00528:362 150.03296:831 155.03448:831 162.03079:493 177.05478:426 188.16542:655 193.05135:893 210.12596:450	1765	2002	0	504	580	375	84	18	971	0	1623	1145	0	97	78	0	0	1854
123	3.45	211.134	w/o MS2:Unknown (carbon number 12); PlaSMA ID-290	[M-H]-		0.012	True	7.03	211134	C12H20O3	Unknown			530	True	True	False		False	False	null	null	100	99.9	null	null	null	42.32	SZ_1-_154	211.13405:2116 212.1374:264 213.14076:0	85.02992:248 113.02412:121 119.03463:493 125.02403:1921 139.07443:118 150.03201:1041 154.06201:173 159.02763:197 165.05513:5808 166.05875:427 167.0349:401 169.0128:118 177.01787:257 178.02539:4 180.07439:570 187.09326:70 188.94753:192 195.06569:3947 196.06914:719 203.07349:196 207.0656:369	1240	0	0	340	0	0	118	0	0	1467	487	710	0	0	0	0	0	541
124	3.45	217.002	w/o MS2:Diuron-desmethyl; LC-ESI-ITFT; MS2; CE	[M-H]-		0.012	True	null	21699409	C8H8Cl2N2O	N-phenylureas	IDQHRQQSSQDLTR-UHFFFAOYSA-N	CN=C(O)NC1=CC(Cl)=C(Cl)C=C1	530	True	True	False		False	False	null	null	96.7	null	null	null	null	39.12	Solvent_blank 1-_090	217.00188:2563 218.00523:433 219.00859:1688	156.99309:462 172.95074:395 174.00096:753 192.97581:400 215.05374:688	366	18	0	0	0	0	0	0	0	0	0	0	0	0	0	357	0	896
125	5.497	217.071	w/o MS2:1-hydroxypyrene	[M-H]-	similar chromatogram in higher mz_139	0.012	True	null	21706589	C16H10O	Pyrenes	BIJNHUAPTJVVNQ-UHFFFAOYSA-N	C1=CC=2C=CC=3C=CC(=C4C=CC(=C1)C2C34)O	530	True	True	False		False	False	null	null	98.7	null	null	null	null	24.84	BD11X_2-_157	217.07079:1242 218.07414:0 219.0775:0	115.00301:1197 141.66348:445 180.97107:955 188.72835:560	4845	8383	6612	7243	4359	4950	6213	4685	4650	3727	870	5190	0	0	405	736	876	3396
126	3.618	221.064	w/o MS2:Ethyl-beta-glucuronide	[M-H]-		0.012	True	null	22106668	C8H14O7	O-glucuronides	IWJBVMJWSPZNJH-UHFFFAOYNA-N	O=C(O)C1OC(OCC)C(O)C(O)C1O	530	True	True	False		False	False	null	null	99.7	null	null	null	null	30.58	BD11Z_2-_168	221.06442:1798 222.06777:1493 223.07113:674	102.95533:374 124.13831:269 173.04482:664 211.97339:421	18621	9350	6291	8688	9891	5110	16681	17189	18492	8871	7506	6964	298	1713	845	116	165	309
127	3.899	221.065	w/o MS2:Ethyl-beta-glucuronide	[M-H]-		0.012	True	null	22106668	C8H14O7	O-glucuronides	IWJBVMJWSPZNJH-UHFFFAOYNA-N	O=C(O)C1OC(OCC)C(O)C(O)C1O	530	True	True	False		False	False	null	null	99.9	null	null	null	null	27.77	BD11Y_1-_171	221.0654:1402 222.06875:0 223.07211:0	115.00457:1102 170.93979:419 186.07433:491 212.9417:547	10634	5210	7716	11804	11249	9258	21545	17615	15012	1882	4072	4023	5381	2096	88	1703	37	3856
128	3.45	221.066	w/o MS2:Ethyl-beta-glucuronide	[M-H]-	ion correlated with 24; found in higher mz's MsMs_1338; similar chromatogram in higher mz_781; found in higher mz's MsMs_1017	0.059	True	null	22106668	C8H14O7	O-glucuronides	IWJBVMJWSPZNJH-UHFFFAOYNA-N	O=C(O)C1OC(OCC)C(O)C(O)C1O	530	True	True	False		False	False	null	null	100	null	null	null	null	76.22	WZ_3-_108	221.06633:6036 222.06968:2728 223.07304:876	70.03006:402 89.02443:1695 112.98357:340 119.03484:2031 125.02372:1733 139.03828:698 146.42906:286 148.39984:788 161.04588:976 165.05492:7228 173.04578:1060 179.03421:997 189.06219:397 193.05162:916 195.06676:4671 207.01257:255 216.50734:481 221.04489:564 221.06583:2355	5621	3021	2903	368	94	2133	4156	2371	2546	494	1619	1431	710	0	233	0	0	4188
129	3.253	223.094	w/o MS2:Unknown (carbon number 12); PlaSMA ID-328	[M+Na-2H]-	adduct linked to 117_[M-H]-	0.012	True	5.41	2230925	C12H16O4	Unknown			530	True	True	False		False	False	null	null	99.9	100	null	null	null	33.6	SZ_2-_138	223.09364:1680 224.09699:850 225.10035:816	89.02364:420 113.02422:578 123.04265:108 145.06035:157 151.03769:756 161.04695:1224 163.03883:230 177.05527:140 179.05557:2547 195.06618:2280 196.07182:336	0	424	0	0	126	0	919	573	0	0	0	1338	0	0	0	0	0	464
130	4.712	223.095	w/o MS2:Olivetolcarboxylic acid	[M-H]-		0.012	True	null	223095	C12H16O4		SXFKFRRXJUJGSS-UHFFFAOYSA-N	O=C(O)C=1C(O)=CC(O)=CC1CCCCC	530	True	True	False		False	False	null	null	100	null	null	null	null	33.58	WZ_1-_152	223.0945:1679 224.09785:1207 225.10121:1631	100.00385:640 159.02603:400 163.06148:524 179.03415:481 186.673:467 213.11462:267	0	0	0	0	0	0	0	0	19	7	0	0	0	0	0	0	0	0
131	3.309	225.075	w/o MS2:Porphobilinogen	[M-H]-	ion correlated with 663; ion correlated with 103	0.012	True	null	22508807	C10H14N2O4	Aralkylamines	QSHWIQZFGQKFMA-UHFFFAOYSA-N	O=C(O)CC=1C(=CNC1CN)CCC(=O)O	530	True	True	False		False	False	null	null	91.4	null	null	null	null	40.42	WZ_2-_134	225.07536:2405 226.07871:0 227.08207:0	173.04451:2615 179.05676:4298 191.06131:688 217.28635:30	0	0	0	0	17	508	0	0	0	0	0	86	0	276	0	1181	0	364
132	3.239	225.076	w/o MS2:Porphobilinogen	[M-H]-	ion correlated with 344; ion correlated with 350; ion correlated with 381; ion correlated with 429; ion correlated with 663; found in higher mz's MsMs_1053	0.024	True	null	22508807	C10H14N2O4	Aralkylamines	QSHWIQZFGQKFMA-UHFFFAOYSA-N	O=C(O)CC=1C(=CNC1CN)CCC(=O)O	530	True	True	False		False	False	null	null	92.5	null	null	null	null	29.67	WZ_3-_108	225.07623:2040 226.07958:0 227.08294:0	78.95676:5 97.02641:125 101.25237:113 127.95315:44 151.03955:283 155.02179:120 165.05493:4198 169.06488:1 175.31047:90 179.05492:261 181.04936:1184 189.03636:73 195.0659:7685 196.06985:1199 205.09189:52 209.28598:16	0	0	62	0	0	142	0	0	0	0	0	682	0	67	0	571	0	1070
133	3.758	225.076	w/o MS2:Porphobilinogen	[M-H]-		0.012	True	null	22508807	C10H14N2O4	Aralkylamines	QSHWIQZFGQKFMA-UHFFFAOYSA-N	O=C(O)CC=1C(=CNC1CN)CCC(=O)O	530	True	True	False		False	False	null	null	92.7	null	null	null	null	49.94	SZ_3-_149	225.07635:2745 226.0797:300 227.08306:0	97.02866:1052 112.01109:397 113.02458:1717 151.94865:347 173.4577:428 181.04799:364 221.0663:2162	114	103	0	960	761	0	208	0	0	0	0	0	436	209	295	2742	63	0
134	3.337	227.973	Unknown	[M-H]-	ion correlated with 871; ion correlated with 1043; ion correlated with 753	0.012	True	null	null	null	null	null	null	999	False	False	False		False	False	null	null	null	null	null	null	null	53.58	Solvent_blank 1-_090	227.97256:2679 228.97591:1738 229.97927:2262	200.09752:317	0	0	0	0	0	0	0	0	0	0	0	0	0	0	0	0	0	0
135	3.534	228.976	w/o MS2:Perfluoro-2-(perfluoromethoxy)propanoic acid	[M-H]-	found in higher mz's MsMs_288; found in higher mz's MsMs_281; found in higher mz's MsMs_286	0.012	True	null	22897412	C4HF7O3	PFSA	JFIQYUFQLKYFPJ-UHFFFAOYSA-N	O=C(O)C(F)(OC(F)(F)F)C(F)(F)F	530	True	True	False		False	False	null	null	99.7	null	null	null	null	24.43	Solvent_blank 1-_090	228.97627:1222 229.97962:0 230.98298:0	131.07098:101577 148.95386:156 152.19763:95 190.95227:81 201.02521:1892 203.01392:2851	0	0	0	0	0	0	0	0	0	1319	0	126	57	0	40	0	73	748
136	3.45	229.144	w/o MS2:Unknown (carbon number 12); PlaSMA ID-341	[M-H]-		0.012	True	5.45	22914349	C12H22O4	Unknown			530	True	True	False		False	False	null	null	100	100	null	null	null	24.59	WZ_1-_152	229.14377:1230 230.14712:0 231.15048:934	79.73833:72 93.03383:107 113.02419:262 124.01468:53 133.9908:78 149.04454:309 161.04512:355 171.1015:86 177.05612:514 179.0325:556 181.04985:932 185.07938:102 203.33214:58 207.06613:166 220.4402:66 224.07076:123	0	0	73	0	0	0	1239	0	0	50	0	0	0	0	802	0	0	0
137	3.534	233.117	w/o MS2:Unknown (carbon number 13); PlaSMA ID-350	[M-H]-		0.012	True	2.69	2331261	C13H18N2O2	Unknown			530	True	True	False		False	False	null	null	95.3	100	null	null	null	27.07	SY_1-_112	233.11681:1353 234.12016:443 235.12352:0	101.02313:3534 118.17149:227 149.0235:479 153.05432:788 169.12358:52 179.03433:279 186.12247:130 199.09459:208 208.99388:123	55	116	0	0	0	73	0	0	0	1264	0	0	0	0	0	0	0	0
138	9.507	243.968	Unknown	[M-H]-		0.035	True	null	null	null	null	null	null	999	False	False	False		False	False	null	null	null	null	null	null	null	27.81	BE13X_3-_146	243.96884:1138 244.97219:718 245.97555:0	111.08058:331 133.99217:305 137.89471:498 169.24426:352 180.89368:372 223.00215:503	0	0	0	0	0	0	0	0	281	339	662	0	0	0	0	0	0	7345
139	5.497	245.067	w/o MS2:Unknown (carbon number 14); PlaSMA ID-381	[M-H]-		0.012	True	4.51	24508009	C14H14O4	Unknown			530	True	True	False		False	False	null	null	91.1	100	null	null	null	32.07	BD11X_2-_157	245.06714:1604 246.07049:2533 247.07385:0	112.98532:874	9382	10820	9936	10238	8793	7150	7269	8077	8109	4398	4383	2743	0	0	0	1248	0	1246
140	5.054	245.136	w/o MS2:Santonin	[M-H]-		0.059	True	null	24512833	C15H18O3	Eudesmanolides, secoeudesmanolides, and derivatives	XJHDMGJURBVLLE-BOCCBSBMSA-N	O=C1C=CC2(C(=C1C)C3OC(=O)C(C)C3CC2)C	530	True	True	False		False	False	null	null	96.4	null	null	null	null	22.95	CD1110Z_2-_140	245.13644:1188 246.13979:264 247.14315:0	153.02315:388	5259	5112	3752	4357	5073	2526	7951	6192	8384	5378	3448	2463	9032	3040	8555	3484	3764	0
141	4.712	249.11	w/o MS2:Hydroxyvalerenic Acid	[M-H]-		0.024	True	null	24912154	C15H22O3	Sesquiterpenoids	XJNQXTISSHEQKD-UNXUOHHUSA-N	O=C(O)C(=CC1C2=C(C)CC(O)C2C(C)CC1)C	530	True	True	False		False	False	null	null	93.1	null	null	null	null	121.37	WZ_3-_108	249.11015:9944 250.1135:3357 251.11686:1117	98.00121:244 109.01329:67 119.03413:447 131.03378:211 135.0452:675 161.02396:2176 172.10635:321 175.46704:79 183.0287:84 191.05754:16972 221.06644:573 241.07709:139	19	0	0	0	0	0	553	0	26	0	0	40	0	0	0	0	0	0
142	5.525	249.151	w/o MS2:(4aR,5S,8aS,9aR)-9a-hydroxy-3,4a,5-trimethyl-5,6,7,8,8a,9-hexahydro-4H-benzo[f][1]benzofuran-2-one	[M-H]-		0.012	True	null	24915111	C15H22O3	Terpene lactones	QKYLNUXCPSRUNA-YZENIEGJSA-N	O=C1OC2(O)C(=C1C)CC3(C)C(C)CCCC3C2	530	True	True	False		False	False	null	null	100	null	null	null	null	21.73	SZ_2-_138	249.15138:1086 250.15473:0 251.15809:231	90.02686:257 111.00773:141 113.024:3618 119.03536:516 131.03442:426 137.0226:181 155.00278:114 160.06659:82 188.91956:205	0	638	0	40	0	585	37	0	0	0	489	0	30	34	0	0	448	209
143	3.421	251.091	w/o MS2:(2R)-7-hydroxy-8-(2-hydroxyethyl)-5-methoxy-2-methyl-2,3-dihydrochromen-4-one	[M-H]-		0.024	True	null	2510925	C13H16O5	Chromones	MFMBOHMTFYYVAI-SSDOTTSWSA-N	O=C1C=2C(OC)=CC(O)=C(C2OC(C)C1)CCO	530	True	True	False		False	False	null	null	99.8	null	null	null	null	31.97	SZ_1-_154	251.09052:1680 252.09387:953 253.09723:0	96.96067:572 133.01274:595 171.10008:303 179.03648:753 193.0508:291 206.06021:348 224.0694:836 226.08119:434	0	0	85	0	0	0	1183	135	0	341	0	0	1243	140	0	0	602	83
144	3.702	251.091	w/o MS2:(2R)-7-hydroxy-8-(2-hydroxyethyl)-5-methoxy-2-methyl-2,3-dihydrochromen-4-one	[M-H]-	ion correlated with 402; ion correlated with 705; ion correlated with 1120; ion correlated with 1168; ion correlated with 1222; found in higher mz's MsMs_1036	0.024	True	null	2510925	C13H16O5	Chromones	MFMBOHMTFYYVAI-SSDOTTSWSA-N	O=C1C=2C(OC)=CC(O)=C(C2OC(C)C1)CCO	530	True	True	False		False	False	null	null	99.8	null	null	null	null	43.75	SZ_1-_154	251.09082:2275 252.09417:500 253.09753:247	130.46161:222 163.03902:263 181.0531:418 195.06636:1154 222.07225:377 233.11601:68 236.89119:88	0	94	0	0	0	0	0	0	0	0	0	0	0	0	0	0	0	368
145	8.414	253.217	w/o MS2:Palmitoleic acid	[M-H]-		0.012	True	null	2532173	C16H30O2	Long-chain fatty acids	SECPZKHBENQXJG-UHFFFAOYSA-N	O=C(O)CCCCCCCC=CCCCCCC	530	True	True	False		False	False	null	null	100	null	null	null	null	245.4	BD11Z_1-_120	253.21696:12458 254.22031:8322 255.22367:7897	115.00365:428 133.0143:700	3465	6431	11245	0	231	2493	89007	129	0	0	66372	138	7576	12199	501	673	0	11750
146	9.144	255.231	w/o MS2:ISOPALMITIC ACID	[M-H]-		0.012	True	null	25523294	C16H32O2	Long-chain fatty acids	ZONJATNKKGGVSU-UHFFFAOYSA-N	O=C(O)CCCCCCCCCCCCC(C)C	530	True	True	False		False	False	null	null	99.9	null	null	null	null	35.81	DBD12Z_2-_124	255.23149:1968 256.23484:791 257.2382:726	241.01173:845 242.61023:317	3217	33410	3280	18351	1032	22631	8506	7775	5622	28321	1160	10063	41819	34868	2619	4497	2615	733
147	9.228	255.232	Palmitic Acid	[M-H]-	ion correlated with 897; found in higher mz's MsMs_382; found in higher mz's MsMs_282; similar chromatogram in higher mz_334; similar chromatogram in higher mz_382; similar chromatogram in higher mz_873; found in higher mz's MsMs_873; similar chromatogram in higher mz_504	0.071	True	null	255233	C16H32O2		IPCSVZSSVZVIGE-UHFFFAOYSA-N	O=C(O)CCCCCCCCCCCCCCC	430	True	True	True		False	False	null	null	83.2	null	78.2	81.9	50	530.14	SY_3-_156	255.23232:20002 256.23567:13667 257.23903:1855	78.9576:449 90.02756:63 101.02334:58 114.93028:122 119.03398:1111 131.0358:96 141.09071:205 155.95424:64 161.04477:488 167.02896:7 177.89635:6 185.43309:62 197.77472:97 213.14719:133 252.13081:65 255.2325:9969	26462	87737	21048	7384	5290	4953	29879	13218	18045	7303	9028	30370	15000	17117	679	874	435	6231
148	9.845	255.233	w/o MS2:Palmitic Acid	[M-H]-	found in higher mz's MsMs_1190	0.012	True	null	255233	C16H32O2	Long-chain fatty acids	IPCSVZSSVZVIGE-UHFFFAOYSA-N	O=C(O)CCCCCCCCCCCCCCC	530	True	True	False		False	False	null	null	100	null	null	null	null	98	BE1330Y_3-_116	255.23299:7520 256.23634:5479 257.2397:0	100.93384:1410 119.94603:343 133.75298:447 135.8945:983 136.89081:910 147.25511:438 179.89908:469 210.1369:588 240.71776:302 254.90445:617	1196	5189	17353	578	406	2458	1041	858	4771	2162	221	2022	3312	12683	257	817	690	607
149	7.685	257.213	Unknown	[M-H]-	ion correlated with 303; ion correlated with 305; ion correlated with 309; ion correlated with 799	0.012	True	null	null	null	null	null	null	999	False	False	False		False	False	null	null	null	null	null	null	null	26.59	SZ_2-_138	257.21341:1330 258.21676:843 259.22012:0	100.94225:164 153.00278:1170 163.0576:115 209.44942:118 217.10449:111 229.71806:72 252.14893:41 255.23048:373	0	0	737	0	0	0	0	0	0	0	0	0	0	0	0	0	0	0
150	3.983	261.059	w/o MS2:4-Thiouridine	[M-H]-		0.012	True	null	26105396	C9H12N2O5S	Pyrimidine nucleosides	ZLOIGESWDJYCTF-UHFFFAOYNA-N	O=C1N=C(S)C=CN1C2OC(CO)C(O)C2O	530	True	True	False		False	False	null	null	98.4	null	null	null	null	40.58	CD1220X_1-_160	261.0593:2156 262.06265:0 263.06601:236	87.00603:478 99.01104:728 127.03433:331 179.05438:562 237.05844:603	0	0	0	0	0	0	0	105	0	0	0	0	0	0	309	0	0	0
151	3.45	263.077	w/o MS2:Abscisic acid	[M-H]-	similar chromatogram in higher mz_285	0.035	True	null	26307498	C26H44O9	Medium-chain fatty acids	MINDHVHHQZYEEK-HBBNESRFSA-N	O=C(O)CCCCCCCCOC(=O)C=C(C)CC1OCC(CC2OC2C(C)C(O)C)C(O)C1O	530	True	True	False		False	False	null	null	99.8	null	null	null	null	39.74	SZ_1-_154	263.07678:2342 264.08013:1038 265.08349:528	115.29408:70 169.08308:393 191.03435:1289 203.08965:212 215.09224:214 223.05927:339 233.0815:1131 251.09299:654 263.02396:117 263.08401:941	2693	1133	0	617	0	146	615	1860	497	406	124	781	0	0	0	352	0	1168
152	6.114	265.147	C12-AS (TENTATIVE)	[M-H]-	ion correlated with 153	0.035	True	null	26514792	C12H26O4S	Sulfuric acid monoesters	MOTZDAYCYVMXPC-UHFFFAOYSA-N	CCCCCCCCCCCCOS(O)(=O)=O	430	True	True	True		False	False	null	null	84.9	null	85.2	79.3	50	88.06	WY_2-_165	265.14743:4154 266.15078:2222 267.15414:0	146.98491:182 221.74525:84 265.14746:5188	2883	2778	3539	2588	2104	10790	1102	8139	8340	9295	4827	12338	11900	9910	1334	27710	633	23225
153	6.058	265.148	C12-AS (TENTATIVE)	[M-H]-	ion correlated with 152; found in higher mz's MsMs_989	0.071	True	null	26514792	C12H26O4S	Sulfuric acid monoesters	MOTZDAYCYVMXPC-UHFFFAOYSA-N	CCCCCCCCCCCCOS(O)(=O)=O	430	True	True	True		False	False	null	null	85.8	null	88	79.3	50	1805.29	SZ_2-_138	265.14761:79174 266.15096:35072 267.15432:14676	139.00294:99 185.6217:71 198.24126:42 212.05052:114 250.18207:87 265.14728:94677	1882	665	2338	959	431	791	3162	537	641	661	1651	1056	819	1196	268	3189	149	2696
154	6.254	265.148	w/o MS2:Dodecyl sulfate; PlaSMA ID-444	[M-H]-		0.012	True	8.65	2651474	C12H26O4S	Sulfate containing metabolites	MOTZDAYCYVMXPC-UHFFFAOYSA-N	O=S(=O)(O)OCCCCCCCCCCCC	530	True	True	False		False	False	null	null	100	100	null	null	null	21.01	QC1-_111	265.14755:1050 266.1509:359 267.15426:0	99.00974:1057 113.02429:1012 119.03602:1843 132.99208:353 134.01802:866 139.00084:738 161.04488:1278 250.95108:326	9158	3366	3347	3983	3268	3650	9874	2474	2556	2583	3733	3007	3874	3116	7969	5890	5580	4803
155	6.157	265.148	C12-AS (TENTATIVE)	[M-H]-		0.212	True	null	26514792	C12H26O4S	Sulfuric acid monoesters	MOTZDAYCYVMXPC-UHFFFAOYSA-N	CCCCCCCCCCCCOS(O)(=O)=O	430	True	True	True		False	False	null	null	85.8	null	88	79.3	50	38.63	BE13X_1-_136	265.14957:2165 266.15292:1086 267.15628:498	265.14963:2206	3657	10526	11737	11057	9426	10790	2744	8139	8340	9295	15558	12338	11900	9910	3163	27710	1588	23225
156	3.899	270.04	Unknown	[M-H]-		0.012	True	null	null	null	null	null	null	999	False	False	False		False	False	null	null	null	null	null	null	null	66.54	BE13Z_1-_113	270.03989:3327 271.04324:1050 272.0466:0	89.02441:18563 101.02332:6590 173.04623:108 175.05751:64 191.05502:842 207.00662:85 224.97021:57 245.07153:1946 269.03351:67	5414	4066	4880	58	4849	4011	16463	32305	23287	3617	2378	3486	0	1838	1934	3365	1705	17140
157	3.899	271.044	w/o MS2:alternariol monomethyl ether	[M-H]-		0.012	True	null	27104236	C15H12O5	Coumarins and derivatives	LCSDQFNUYFTXMT-UHFFFAOYSA-N	O=C1OC2=CC(O)=CC(=C2C3=CC(OC)=CC(O)=C13)C	530	True	True	False		False	False	null	null	99.9	null	null	null	null	23.34	BE13Z_2-_145	271.04391:1167 272.04726:1362 273.05062:0	159.03566:479 179.14781:386 191.05322:1895 208.06569:328 226.0491:1231 241.10797:531 250.26656:586	0	229	1259	0	918	1897	2539	10589	3808	0	194	790	0	0	1127	1057	285	3039
158	7.853	271.227	w/o MS2:16-Hydroxyhexadecanoic acid; LC-ESI-QTOF; MS2; CE	[M-H]-		0.012	True	null	27122787	C16H32O3	Long-chain fatty acids	UGAGPNKCDRTDHP-UHFFFAOYSA-N	OCCCCCCCCCCCCCCCC(O)=O	530	True	True	False		False	False	null	null	99.9	null	null	null	null	51.29	SY_3-_156	271.22659:2564 272.22994:2024 273.2333:0	96.9596:512 260.05725:369 269.20993:484	573	348	0	665	221	0	0	0	315	0	0	0	0	0	0	0	270	0
159	8.218	271.228	w/o MS2:16-Hydroxyhexadecanoic acid; LC-ESI-QTOF; MS2; CE	[M-H]-		0.024	True	null	27122787	C16H32O3	Long-chain fatty acids	UGAGPNKCDRTDHP-UHFFFAOYSA-N	OCCCCCCCCCCCCCCCC(O)=O	530	True	True	False		False	False	null	null	100	null	null	null	null	1048.58	SZ_1-_154	271.22751:62772 272.23086:35284 273.23422:3428	107.03383:62 126.90347:146 173.38054:35 175.03824:53 219.08366:113 229.15195:154 249.96254:70 265.14853:457 271.22809:25619	0	3459	0	0	0	0	54	1469	0	0	0	910	0	0	0	0	0	300
160	3.169	273.17	w/o MS2:Epiafzelechin (2R,3R)(-)	[M-H]-		0.012	True	null	27317474	C15H14O5	Flavan-3-ols	RSYUFYQTACJFML-UKRRQHHQSA-N	OC1=CC=C(C=C1)C2OC=3C=C(O)C=C(O)C3CC2O	530	True	True	False		False	False	null	null	98.8	null	null	null	null	29.5	SY_1-_112	273.17007:1580 274.17342:559 275.17678:1081	141.53392:64 151.03995:251 157.01164:108 161.02348:456 170.94138:88 177.05785:438 195.06575:3157 208.11006:1 260.96832:53	0	0	0	0	0	0	0	77	0	0	0	0	0	0	0	0	0	0
161	6.327	275.168	w/o MS2:shogaol	[M-H]-	ion correlated with 163	0.082	True	null	27516525	C17H24O3	Shogaols	OQWKEEOHDMUXEO-BQYQJAHWSA-N	O=C(C=CCCCCC)CCC1=CC=C(O)C(OC)=C1	530	True	True	False		False	False	null	null	99.6	null	null	null	null	51.69	SY_3-_156	275.16788:9114 276.17123:1100 277.17459:1235	111.00714:191 117.75378:58 137.0231:52 152.08391:38 152.99553:231 178.05141:60 179.46162:78 215.15833:58 225.08759:64 254.75206:72 261.13177:85 275.16876:13329	16002	36639	17363	5751	17796	4951	5070	5895	1638	1067	120	37	1693	1276	120	743	83	16486
162	6.423	275.168	w/o MS2:shogaol	[M-H]-	found in higher mz's MsMs_969	0.035	True	null	27516525	C17H24O3	Shogaols	OQWKEEOHDMUXEO-BQYQJAHWSA-N	O=C(C=CCCCCC)CCC1=CC=C(O)C(OC)=C1	530	True	True	False		False	False	null	null	99.5	null	null	null	null	739.83	SZ_3-_149	275.1683:50186 276.17165:24771 277.17501:14610	139.0034:560 145.2435:334 161.04141:759 168.06413:752 179.05684:816 187.09755:1369 221.06053:388 242.06885:1481 248.32196:936 274.83951:319 275.16837:63852	3303	3691	2604	1550	4920	3940	620	1496	720	94	0	120	248	179	0	22	0	5028
163	6.298	275.168	w/o MS2:shogaol	[M-H2O-H]-	ion correlated with 161; adduct linked to 187_[M-H]-	0.082	True	null	27516525	C17H24O3	Shogaols	OQWKEEOHDMUXEO-BQYQJAHWSA-N	O=C(C=CCCCCC)CCC1=CC=C(O)C(OC)=C1	530	True	True	False		False	False	null	null	99.5	null	null	null	null	194.55	SZ_2-_138	275.16833:49222 276.17168:16740 277.17504:5497	171.10181:260 185.65608:776 199.10445:319 224.06702:347 255.15987:279	16002	36639	17363	16883	17796	22489	5070	5895	5040	1067	957	293	4141	3442	955	3900	660	16486
164	3.702	279.071	Unknown	[M-H]-		0.012	True	null	null	null	null	null	null	999	False	False	False		False	False	null	null	null	null	null	null	null	44.34	QC1-_111	279.07129:2787 280.07464:784 281.078:0	101.02477:201 173.04619:180 181.07152:1204 195.06389:73 268.09097:30 279.07516:1927	0	0	14	0	0	0	0	741	0	12	0	0	556	0	2108	60	0	513
165	3.996	279.071	Unknown	[M-H]-		0.024	True	null	null	null	null	null	null	999	False	False	False		False	False	null	null	null	null	null	null	null	66.3	QC1-_111	279.07077:3455 280.07412:445 281.07748:0	101.02408:924 115.00352:1261 129.16316:72 149.04564:255 159.00456:65 193.05048:1624 222.82349:288 233.11438:244 246.93478:190 257.74271:149 279.07297:1054	0	0	20	0	1498	0	0	425	0	0	297	0	0	0	6117	0	716	0
166	8.779	279.072	w/o MS2:(1'S,2'S)-3',11'-dihydroxy-1',2',5'-trimethyl-8'-oxaspiro[oxirane-2,12'-tricyclo[7.2.1.0?,?]dodecan]-5'-en-4'-one	[M-H]-		0.012	True	null	27909723	C15H20O5		RSFFUWNYMOEBFP-RUIYBKDTSA-N	O=C1C(=CC2OC3CC(O)C(C)(C43OC4)C2(C)C1O)C	530	True	True	False		False	False	null	null	70.5	null	null	null	null	22.31	CD1220X_2-_098	279.07214:1116 280.07549:429 281.07885:0	168.04739:581	417	0	60	124	0	1196	0	16	0	663	0	668	33	29	0	0	0	0
167	5.497	279.072	Unknown	[M-H]-		0.024	True	null	null	null	null	null	null	999	False	False	False		False	False	null	null	null	null	null	null	null	48.03	CD1110Y_1-_170	279.07065:2414 280.074:184 281.07736:0	225.03285:55 246.48737:94 279.073:3880	0	0	74	505	0	0	0	0	84	0	0	0	1104	0	817	0	0	0
168	6.257	279.163	w/o MS2:(1R,2E,7R,10E,12S,13S,15R)-12,15-dihydroxy-7-methyl-8-oxabicyclo[11.3.0]hexadeca-2,10-dien-9-one	[M-H]-	ion correlated with 171; found in higher mz's MsMs_424	0.106	True	null	27916019	C16H24O4	Macrolides and analogues	KQNZDYYTLMIZCT-SWGFJCPHSA-N	O=C1OC(C)CCCC=CC2CC(O)CC2C(O)C=C1	530	True	True	False		False	False	null	null	99.6	null	null	null	null	47.2	SZ_3-_149	279.16278:4685 280.16613:846 281.16949:452	111.41024:84 124.08368:99 135.04564:140 149.0453:135 201.07317:46 211.13248:188 264.43927:69 275.16788:25519 276.17099:4443 278.17587:351 279.16321:144	3997	9359	4738	4252	4947	9123	5799	8155	5302	5999	2012	8391	5784	4866	3562	4135	2179	4926
169	6.423	279.163	w/o MS2:(1R,2E,7R,10E,12S,13S,15R)-12,15-dihydroxy-7-methyl-8-oxabicyclo[11.3.0]hexadeca-2,10-dien-9-one	[M-H]-		0.012	True	null	27916019	C16H24O4	Macrolides and analogues	KQNZDYYTLMIZCT-SWGFJCPHSA-N	O=C1OC(C)CCCC=CC2CC(O)CC2C(O)C=C1	530	True	True	False		False	False	null	null	99.5	null	null	null	null	30.3	SY_3-_156	279.16306:2076 280.16641:0 281.16977:633	139.00233:334 160.05681:322 178.05348:771 202.33548:445 225.11061:1022 249.03397:209 259.04224:552 275.16675:9947 276.94666:502	1631	236	691	136	321	19	114	413	47	0	0	651	167	0	60	160	616	1475
170	6.591	279.164	w/o MS2:(1R,2E,7R,10E,12S,13S,15R)-12,15-dihydroxy-7-methyl-8-oxabicyclo[11.3.0]hexadeca-2,10-dien-9-one	[M-C6H8O6-H]-	found in higher mz's MsMs_229; adduct linked to 222_[M-C6H10O4-H]-	0.024	True	null	27916019	C16H24O4	Macrolides and analogues	KQNZDYYTLMIZCT-SWGFJCPHSA-N	O=C1OC(C)CCCC=CC2CC(O)CC2C(O)C=C1	530	True	True	False		False	False	null	null	99.3	null	null	null	null	75.03	SZ_3-_149	279.16382:4375 280.16717:2298 281.17053:947	89.02312:309 159.08669:376 173.72887:333 247.94815:314 272.44632:400	1191	438	270	978	220	325	17	170	771	114	143	45	53	111	222	164	43	0
171	6.301	279.171	w/o MS2:(1R,2E,7R,10E,12S,13S,15R)-12,15-dihydroxy-7-methyl-8-oxabicyclo[11.3.0]hexadeca-2,10-dien-9-one	[M-H]-	ion correlated with 168	0.035	True	null	27916925	C16H24O4	Macrolides and analogues	KQNZDYYTLMIZCT-SWGFJCPHSA-N	O=C1OC(C)CCCC=CC2CC(O)CC2C(O)C=C1	530	True	True	False		False	False	null	null	99.8	null	null	null	null	21.5	BE13X_1-_136	279.1712:1152 280.17455:0 281.17791:0	248.58528:52 253.14867:30 261.59082:22 269.0968:79 275.17847:1293 279.1716:515	10896	9359	5770	4252	3216	9123	5366	7076	5302	4347	2012	8391	5784	4866	3080	4135	2179	11405
172	9.228	279.233	w/o MS2:Linoleic acid	[M-H]-		0.012	True	null	27923294	C18H32O2	Lineolic acids and derivatives	OYHQOLUKZRVURQ-UHFFFAOYSA-N	O=C(O)CCCCCCCC=CCC=CCCCCC	530	True	True	False		False	False	null	null	100	null	null	null	null	58.44	BE13Z_1-_113	279.23276:3166 280.23611:2552 281.23947:231	111.04512:279 116.92822:2690 167.03323:402 232.93857:350	1539	8511	209	3453	2350	39478	16164	2114	7249	5200	9456	2246	12200	4994	1158	1274	0	2133
173	5.497	280.074	w/o MS2:Nitrazepam	[M-H]-		0.012	True	null	28007275	C15H11N3O3	1,4-benzodiazepines	KJONHKAYOJNZEC-UHFFFAOYSA-N	O=N(=O)C=1C=CC=2N=C(O)CN=C(C=3C=CC=CC3)C2C1	530	True	True	False		False	False	null	null	99.9	null	null	null	null	24.64	CD1220X_2-_098	280.07385:1232 281.0772:872 282.08056:207	157.01364:533 228.93166:128 261.05707:1024	0	0	0	191	0	0	0	0	0	0	0	0	0	0	0	0	0	24
174	5.686	283.138	w/o MS2:5,7-dihydroxy-6-methoxy-2-phenylchromen-4-one	[M-H]-		0.047	True	null	2831376	C16H12O5	6-O-methylated flavonoids	LKOJGSWUMISDOF-UHFFFAOYSA-N	O=C1C=C(OC2=CC(O)=C(OC)C(O)=C12)C=3C=CC=CC3	530	True	True	False		False	False	null	null	100	null	null	null	null	34.14	SZ_3-_149	283.13797:2151 284.14132:679 285.14468:0	116.92842:78 147.02707:274 191.05859:283 268.12747:19 277.69336:121 283.13565:5717	5576	9989	3180	7391	6314	5416	9212	10382	5452	6765	10808	6330	3074	4278	3173	2206	466	4195
175	6.254	285.206	w/o MS2:C16H30O4; PlaSMA ID-521	[M-H]-		0.012	True	9	2852066	C16H30O4	Formula predicted			530	True	True	False		False	False	null	null	100	100	null	null	null	36.12	SY_2-_148	285.2063:1806 286.20965:962 287.21301:0	89.02413:122 111.04552:71 176.07414:54 179.90875:164 185.97701:113 210.07846:70 246.19293:71 255.23077:262 275.16794:11950 283.19089:215	1582	704	667	160	885	334	721	625	0	391	536	347	468	557	987	0	0	3173
176	8.667	285.242	w/o MS2:Totarol	[M-H]-	ion correlated with 397; ion correlated with 556; ion correlated with 558; similar chromatogram in higher mz_446	0.059	True	null	28522241	C20H30O	Diterpenoids	ZRVDANDJSTYELM-FXAWDEMLSA-N	OC1=CC=C2C(=C1C(C)C)CCC3C2(C)CCCC3(C)C	530	True	True	False		False	False	null	null	80.6	null	null	null	null	64.72	SZ_1-_154	285.24213:4801 286.24548:2862 287.24884:0	115.0018:617 120.27905:319 152.9942:648 171.10103:1647 173.08424:293 194.84505:367 227.19769:357 241.0126:612 249.22679:890 283.25998:291	0	0	0	0	273	0	0	0	243	0	0	0	0	0	0	0	0	0
177	8.316	285.244	w/o MS2:Totarol	[M-H]-	ion correlated with 362	0.024	True	null	28522241	C20H30O	Diterpenoids	ZRVDANDJSTYELM-FXAWDEMLSA-N	OC1=CC=C2C(=C1C(C)C)CCC3C2(C)CCCC3(C)C	530	True	True	False		False	False	null	null	77.9	null	null	null	null	28.46	SZ_3-_149	285.24359:1454 286.24694:533 287.2503:0	169.36337:310 179.05811:283 232.90805:409 283.17297:552	0	0	0	0	0	0	0	0	0	0	0	0	0	0	0	0	0	0
178	3.813	289.017	w/o MS2:PFAP-FT_diPAP; C6H9F6O4P	[M-H]-		0.024	True	null	28900699	C6H9F6O4P	PFSA	CUIGEOXQGOPMKD-UHFFFAOYSA-N	O=P(O)(OCCC(F)(F)F)OCCC(F)(F)F	530	True	True	False		False	False	null	null	94.4	null	null	null	null	27.92	BD12Z_3-_132	289.01721:1495 290.02056:846 291.02392:174	115.00318:1074 154.99652:426 191.05344:1305 261.95822:417	2743	2646	5492	6529	5474	6964	3667	3728	1958	7105	11307	12221	15441	13593	7378	14972	10873	0
179	9.507	289.018	w/o MS2:PFAP-FT_diPAP; C6H9F6O4P	[M-H]-		0.024	True	null	28900699	C6H9F6O4P	PFSA	CUIGEOXQGOPMKD-UHFFFAOYSA-N	O=P(O)(OCCC(F)(F)F)OCCC(F)(F)F	530	True	True	False		False	False	null	null	93.5	null	null	null	null	30.46	BD12Y_3-_128	289.01794:1735 290.02129:229 291.02465:0	102.95586:400 131.03712:352 212.95335:383 218.98669:633	11584	6486	10025	6135	10676	6115	8702	4144	3901	12495	15789	17136	13698	9096	14660	10278	11573	0
180	6.31	291.196	w/o MS2:Unknown (carbon number 18); PlaSMA ID-542	[M-H]-		0.012	True	7.75	2911965	C18H28O3	Unknown			530	True	True	False		False	False	null	null	100	100	null	null	null	40.82	SY_2-_148	291.19565:2122 292.199:1171 293.20236:7957	279.16165:1701 279.23642:394	698	2042	506	0	0	1159	0	0	0	0	0	0	0	826	0	0	0	1744
181	5.329	293.178	NCGC00017248-12!2,5-dihydroxy-3-undecylcyclohexa-2,5-diene-1,4-dione	[M-H]-	similar chromatogram in higher mz_1174	0.071	True	null	29317599	C17H26O4	P-benzoquinones	IRSFLDGTOHBADP-UHFFFAOYSA-N	O=C1C=C(O)C(=O)C(=C1O)CCCCCCCCCCC	430	True	True	True		False	False	null	null	79.3	null	73.1	72.7	50	175.72	SZ_2-_138	293.17902:11738 294.18237:7976 295.18573:3466	100.93243:75 126.90389:928 141.17517:58 233.09291:74 293.17856:15760	3349	4300	4370	4205	7863	15476	866	2314	3989	798	624	1146	514	578	913	997	707	6373
182	7.233	293.178	NCGC00017248-12!2,5-dihydroxy-3-undecylcyclohexa-2,5-diene-1,4-dione	[M-H]-	similar chromatogram in higher mz_927; found in higher mz's MsMs_927	0.118	True	null	29317599	C17H26O4	P-benzoquinones	IRSFLDGTOHBADP-UHFFFAOYSA-N	O=C1C=C(O)C(=O)C(=C1O)CCCCCCCCCCC	430	True	True	True		False	False	null	null	77.7	null	69.3	72.7	50	28.04	WY_1-_123	293.18082:1196 294.18417:690 295.18753:329	158.97765:338 293.17978:2217	9899	14478	9256	3033	6916	10967	14237	9739	14161	5270	4502	5343	6657	3730	3743	19580	0	11740
183	7.124	293.178	NCGC00017248-12!2,5-dihydroxy-3-undecylcyclohexa-2,5-diene-1,4-dione	[M-H]-		0.035	True	null	29317599	C17H26O4	P-benzoquinones	IRSFLDGTOHBADP-UHFFFAOYSA-N	O=C1C=C(O)C(=O)C(=C1O)CCCCCCCCCCC	430	True	True	True		False	False	null	null	79.9	null	75	72.7	50	1290.19	SZ_2-_138	293.1785:69374 294.18185:25509 295.18521:9800	144.04364:144 230.05313:130 293.17935:73481	336	690	388	323	350	444	483	275	449	124	143	221	469	302	234	803	138	864
184	5.132	293.179	NCGC00017248-12!2,5-dihydroxy-3-undecylcyclohexa-2,5-diene-1,4-dione	[M-H]-		0.024	True	null	29317599	C17H26O4	P-benzoquinones	IRSFLDGTOHBADP-UHFFFAOYSA-N	O=C1C=C(O)C(=O)C(=C1O)CCCCCCCCCCC	430	True	True	True		False	False	null	null	79	null	72.2	72.7	50	106.49	SZ_2-_138	293.17874:6149 294.18209:2426 295.18545:917	199.16942:54 238.59265:67 293.17957:2382	462	1034	1448	1259	1182	1389	95	128	16	81	0	0	0	225	17	987	86	470
185	7.067	293.179	NCGC00017248-12!2,5-dihydroxy-3-undecylcyclohexa-2,5-diene-1,4-dione	[M-H]-	ion correlated with 393; ion correlated with 456; found in higher mz's MsMs_385; found in higher mz's MsMs_266; found in higher mz's MsMs_270	0.035	True	null	29317599	C17H26O4	P-benzoquinones	IRSFLDGTOHBADP-UHFFFAOYSA-N	O=C1C=C(O)C(=O)C(=C1O)CCCCCCCCCCC	430	True	True	True		False	False	null	null	79.7	null	74.5	72.7	50	1623.78	SY_2-_148	293.17889:80031 294.18224:40977 295.1856:17419	126.90715:103 134.89478:658 147.70615:157 171.10251:29 193.03827:98 211.97504:47 225.69814:245 284.15375:72 293.17828:47444 293.46927:325	259	610	377	576	523	338	364	0	0	0	0	276	481	492	173	302	487	864
186	5.385	293.179	w/o MS2:NCGC00017248-12!2,5-dihydroxy-3-undecylcyclohexa-2,5-diene-1,4-dione	[M-H]-		0.024	True	null	29317599	C17H26O4	P-benzoquinones	IRSFLDGTOHBADP-UHFFFAOYSA-N	O=C1C=C(O)C(=O)C(=C1O)CCCCCCCCCCC	530	True	True	False		False	False	null	null	99.4	null	null	null	null	54.97	BE13X_1-_136	293.17935:3085 294.1827:714 295.18606:0	212.74771:543	13686	15953	15608	17560	30198	56269	3458	9823	14914	2697	3800	4650	2890	2306	3410	5023	3777	22101
187	6.31	293.21	w/o MS2:Unknown (carbon number 18); PlaSMA ID-555	[M-H]-	adduct linked to 163_[M-H2O-H]-	0.024	True	8.59	2932095	C18H30O3	Unknown			530	True	True	False		False	False	null	null	100	100	null	null	null	81.9	SZ_2-_138	293.21014:5057 294.21349:967 295.21685:912	179.05757:236 209.77626:123 229.12343:178 253.09261:297 276.17218:6651	0	96	622	0	13	0	0	173	0	514	0	0	0	60	0	0	0	61
188	7.067	293.211	w/o MS2:FA 18:3+1O; PlaSMA ID-557	[M-H]-		0.012	True	10.01	2932114	C18H30O3	Oxidized fatty acids	JGUNZIWGNMQSBM-UHFFFAOYNA-N	O=C(O)CCCCCCCC(OO)C=CC=CCCCCC	530	True	True	False		False	False	null	null	100	100	null	null	null	22.18	BE13Y_2-_142	293.21146:1109 294.21481:457 295.21817:185	99.92455:52 112.98477:2743 126.9359:84 291.19656:66	4654	6321	5403	1164	1702	1016	2445	1870	1843	1621	1499	686	1168	1159	0	217	0	10089
189	5.547	295.137	w/o MS2:C10-DATS (TENTATIVE)	[M-H]-		0.059	True	null	29513733	C16H24O3S	NA	ZANYAOJPVAPRQY-UHFFFAOYNA-N	CCCCC1CCC(CC)C=2C=CC(=CC12)S(O)(=O)=O	530	True	True	False		False	False	null	null	60.1	null	null	null	null	27.69	SY_3-_156	295.1369:2164 296.14025:1191 297.14361:0	89.02253:2934 89.25338:196 99.00977:607 108.02255:82 109.02934:160 116.92761:62 128.95798:107 139.00323:1781 142.7621:154 151.07457:79 156.11356:136 169.12413:226 171.10146:654 179.03444:796 187.09435:95 197.02109:319 201.14894:223 210.12553:93 215.08696:75 219.04321:116 239.09059:48 243.0959:50 255.08716:129 261.13266:158 275.20355:85 281.14297:391 291.19803:253 293.13852:138 295.13699:1165	5703	11892	12131	1465	722	426	1522	1769	1618	1475	452	892	170	414	119	601	692	2287
190	5.385	295.138	w/o MS2:C10-DATS (TENTATIVE)	[M-H]-		0.012	True	null	29513733	C16H24O3S	NA	ZANYAOJPVAPRQY-UHFFFAOYNA-N	CCCCC1CCC(CC)C=2C=CC(=CC12)S(O)(=O)=O	530	True	True	False		False	False	null	null	100	null	null	null	null	22.92	BE13X_1-_136	295.13791:1146 296.14126:0 297.14462:0	212.74771:543	2252	2808	2577	2065	1402	8132	1273	3556	12928	3181	798	2740	1051	1240	1336	691	901	13961
191	6.788	295.227	Unknown (carbon number 18); PlaSMA ID-575	[M-H]-		0.071	True	9.38	29522791	C18H32O3	Unknown			430	True	True	True		False	False	null	null	72.1	100	80.5	28.8	50	251.78	SZ_2-_138	295.22754:15454 296.23089:10086 297.23425:1505	119.03523:265 126.90521:359 180.49008:203 216.50787:174 249.14633:147 262.14001:78 290.19211:28 295.22708:7565	0	1360	0	0	0	0	0	0	0	0	0	0	0	0	0	0	0	0
192	5.077	295.228	w/o MS2:FA 18:2+1O; PlaSMA ID-574	[M-H]-	ion correlated with 728	0.012	True	9.79	29522739	C18H32O3	Oxidized fatty acids	NPDSHTNEKLQQIJ-UHFFFAOYNA-N	O=C(O)CCCCCCCC(O)C=CC=CCCCCC	530	True	True	False		False	False	null	null	100	99.9	null	null	null	23.14	WY_3-_161	295.22757:1157 296.23092:0 297.23428:0	73.02935:647 87.00864:198 92.16953:98 97.02927:518 99.00826:781 102.01833:236 111.00779:951 125.02406:343 143.03363:2841 159.02946:1521 161.04512:9765 162.04825:569 175.38335:55 253.04106:119	0	0	0	0	0	0	0	0	0	594	0	0	0	0	0	0	0	0
193	8.694	297.083	2'-Methoxyformonetin	[M-H]-		0.059	True	null	29707681	C17H14O5		SSRCYGATNWFTBJ-UHFFFAOYSA-N	O=C1C2=CC=C(O)C=C2OC=C1C=3C=CC(OC)=CC3OC	430	True	True	True		False	False	null	null	71.3	null	46.3	79	50	67.73	CD1220Z_1-_122	297.08215:4278 298.0855:1973 299.08886:181	118.04279:409 134.89482:1278 297.08139:824	3327	1975	3157	6887	899	761	423	984	1032	217	742	716	4855	1505	696	2379	253	1120
194	3.813	297.083	w/o MS2:Amlexanox	[M-H]-		0.106	True	null	29708807	C16H14N2O4	Chromeno[2,3-b]pyridine-5-ones	SGRYPYWGNKJSDL-UHFFFAOYSA-N	O=C(O)C1=CC=2C(=O)C3=CC(=CC=C3OC2N=C1N)C(C)C	530	True	True	False		False	False	null	null	98.6	null	null	null	null	201.47	CD1110Z_3-_106	297.08298:17976 298.08633:7234 299.08969:1686	101.02486:7146 156.03595:38 179.03267:10180 183.09021:201 217.03601:184 262.83142:70 272.14917:60 293.19211:54	622	616	3002	4398	902	0	676	438	1246	355	372	675	2664	642	5105	416	60	238
195	9.507	297.083	w/o MS2:Amlexanox	[M-H]-		0.188	True	null	29708807	C16H14N2O4	Chromeno[2,3-b]pyridine-5-ones	SGRYPYWGNKJSDL-UHFFFAOYSA-N	O=C(O)C1=CC=2C(=O)C3=CC(=CC=C3OC2N=C1N)C(C)C	530	True	True	False		False	False	null	null	98.6	null	null	null	null	84.82	CD1110Z_3-_106	297.0831:6788 298.08645:2688 299.08981:903	100.9321:560 119.94756:529 174.08565:498 216.9538:245 271.96024:329 279.07431:852	5688	2895	6670	5632	1509	1000	1301	1270	960	0	1089	3232	2317	724	4158	1991	3234	1051
196	4.627	297.083	w/o MS2:Amlexanox	[M-H]-		0.035	True	null	29708807	C16H14N2O4	Chromeno[2,3-b]pyridine-5-ones	SGRYPYWGNKJSDL-UHFFFAOYSA-N	O=C(O)C1=CC=2C(=O)C3=CC(=CC=C3OC2N=C1N)C(C)C	530	True	True	False		False	False	null	null	98.8	null	null	null	null	221.25	CD1110Y_2-_141	297.0834:13662 298.08675:4124 299.09011:1334	109.0666:466 129.97581:500 276.14801:447 279.07892:690	861	612	3308	3187	804	245	0	637	628	0	1069	179	2780	218	3036	0	332	684
197	6.114	297.152	w/o MS2:C10-LAS (TENTATIVE)	[M-H]-		0.059	True	null	29715298	C16H26O3S	NA	NANHIUZYPFDGJS-UHFFFAOYNA-N	CCCCCCC(CCC)C1=CC=C(C=C1)S(O)(=O)=O	530	True	True	False		False	False	null	null	100	null	null	null	null	784.24	BD11X_2-_157	297.15207:63306 298.15542:42593 299.15878:15059	250.09372:364	256112	496717	356261	86816	110567	95633	162161	262390	227277	90434	110482	152000	31127	56432	25649	19022	19002	56028
198	5.917	297.152	aurapten	[M-H]-		0.012	True	null	2971496	C19H22O3	Terpene lactones	RSDDHGSKLOSQFK-RVDMUPIBSA-N	O=C1OC=2C=C(OCC=C(C)CCC=C(C)C)C=CC2C=C1	430	True	True	True		False	False	null	null	78.7	null	69.7	75.2	50	127.71	BE13X_3-_146	297.15213:6542 298.15548:3045 299.15884:533	89.02515:533 129.01657:607 145.59779:322 151.04016:526 171.10687:398 178.91905:879 197.11694:659 238.05214:305 278.05856:345 297.15247:9921	6186	5569	6543	10241	3328	3101	10521	4607	1963	4081	3750	5761	2602	3324	3676	3877	4218	24576
199	6.307	297.152	aurapten	[M-H]-		0.106	True	null	2971496	C19H22O3	Terpene lactones	RSDDHGSKLOSQFK-RVDMUPIBSA-N	O=C1OC=2C=C(OCC=C(C)CCC=C(C)C)C=CC2C=C1	430	True	True	True		False	False	null	null	84.8	null	88	75.2	50	505.44	BE1330X_2-_144	297.15231:37273 298.15566:19998 299.15902:3510	297.15381:10226	196515	130905	219692	95060	171349	71033	161345	106582	77649	59110	79178	73837	64559	74085	69563	49203	60245	137618
200	8.694	297.152	w/o MS2:C10-LAS (TENTATIVE)	[M-H]-		0.012	True	null	29715298	C16H26O3S	NA	NANHIUZYPFDGJS-UHFFFAOYNA-N	CCCCCCC(CCC)C1=CC=C(C=C1)S(O)(=O)=O	530	True	True	False		False	False	null	null	100	null	null	null	null	21.08	CD1110Z_2-_140	297.15234:1097 298.15569:516 299.15905:399	101.93637:388 112.98597:1972 133.01494:1624 156.99332:591 179.05281:457	5240	4495	4889	6527	4888	4216	4622	6701	5846	3351	6266	6873	6674	3515	4582	6579	5201	4659
201	9.648	297.153	w/o MS2:C10-LAS (TENTATIVE)	[M-C6H8O6-H]-	adduct linked to 230_[M-C6H10O5-H]-	0.012	True	null	29715298	C16H26O3S	NA	NANHIUZYPFDGJS-UHFFFAOYNA-N	CCCCCCC(CCC)C1=CC=C(C=C1)S(O)(=O)=O	530	True	True	False		False	False	null	null	100	null	null	null	null	55.85	WX_1-_150	297.15253:2909 298.15588:1324 299.15924:540	87.60941:18 116.92776:5695 189.41289:50 216.03899:42 295.18469:62	502	268	783	243	611	5054	1506	681	129	1588	0	217	409	2740	886	3853	394	493
202	6.254	297.153	aurapten	[M-H]-	found in higher mz's MsMs_1126; found in higher mz's MsMs_679; similar chromatogram in higher mz_341; found in higher mz's MsMs_555	0.835	True	null	2971496	C19H22O3	Terpene lactones	RSDDHGSKLOSQFK-RVDMUPIBSA-N	O=C1OC=2C=C(OCC=C(C)CCC=C(C)C)C=CC2C=C1	430	True	True	True		False	False	null	null	84.8	null	88	75.2	50	590.73	BE1330Z_1-_167	297.1525:27125 298.15585:16920 299.15921:5955	145.08795:21 196.07005:75 270.99246:71 297.1525:7981	65238	272181	70720	218378	71403	208577	53268	219425	160466	148780	180008	196155	214060	233032	182599	152327	153107	401083
203	9.676	297.242	w/o MS2:FA 18:1+1O; PlaSMA ID-584	[M-H]-		0.012	True	10.08	29724219	C18H34O3	Oxidized fatty acids	WBHHMMIMDMUBKC-UHFFFAOYNA-N	O=C(O)CCCCCCCC=CCC(O)CCCCCC	530	True	True	False		False	False	null	null	100	100	null	null	null	24.48	WX_3-_118	297.24203:1224 298.24538:919 299.24874:0	100.93263:1034 126.90517:828 134.89401:1400 146.96922:383 157.01289:1064 240.92709:528 261.17896:352 279.23325:372 295.86078:257	0	160	17	0	0	0	258	72	548	0	486	0	115	0	0	0	0	0
204	7.067	297.243	w/o MS2:Ricinoleic acid; FAB-EBEB; MS2; m/z	[M-C6H10O4-H]-	adduct linked to 459_[M-H]-	0.012	True	null	29724353	C18H34O3	Long-chain fatty acids	WBHHMMIMDMUBKC-XFXZXTDPNA-N	CCCCCCC(O)C\C=C/CCCCCCCC(O)=O	530	True	True	False		False	False	null	null	100	null	null	null	null	60.82	SZ_1-_154	297.24298:3486 298.24633:2157 299.24969:339	96.95902:2195 113.09539:106 126.90338:284 147.1143:104 166.05617:58 187.09508:220 192.59726:84 198.23462:41 204.43344:54 225.82961:195 279.30179:151 293.17746:1 294.18356:31	977	1167	738	431	1282	0	644	801	716	639	967	1046	487	261	347	6731	6638	2192
205	9.031	297.245	w/o MS2:FA 18:1+1O; PlaSMA ID-585	[M-H]-		0.012	True	10.3	29724399	C18H34O3	Oxidized fatty acids	IMYZYCNQZDBZBQ-UHFFFAOYNA-N	O=C(O)CCCCCCCC1OC1(CCCCCCCC)	530	True	True	False		False	False	null	null	99.9	100	null	null	null	27.14	CD1110Y_3-_155	297.24536:1431 298.24871:348 299.25207:0	115.00126:429 116.92857:1562 180.05815:467 207.17419:336 222.98134:843 273.93051:478 287.89719:333 289.1272:362 297.1521:1178	0	513	18	0	0	0	0	0	49	0	0	0	0	337	0	0	0	0
206	4.627	298.085	w/o MS2:Unknown (carbon number 16); PlaSMA ID-586	[M-H]-		0.024	True	5.37	29807971	C16H13NO5	Unknown			530	True	True	False		False	False	null	null	98.3	100	null	null	null	29.3	CD1110X_1-_133	298.08524:1732 299.08859:1114 300.09195:0	89.02435:691 103.00434:617 131.48175:405 161.04539:1953 175.02711:1157 251.14597:416 297.08005:424	0	0	580	0	427	298	0	0	0	0	0	19	297	0	0	0	0	256
207	5.44	298.086	w/o MS2:Unknown (carbon number 16); PlaSMA ID-586	[M-H]-		0.012	True	5.37	29807971	C16H13NO5	Unknown			530	True	True	False		False	False	null	null	97.6	100	null	null	null	25.27	CD1220Y_3-_139	298.08636:1264 299.08971:451 300.09307:0	115.00424:641 173.04448:448 221.06387:1538 261.06296:1024 279.0705:2490 297.09128:422	0	0	21	219	10	0	0	0	147	0	0	0	0	0	0	0	0	0
208	6.254	299.151	w/o MS2:1-[4,5-bis(hydroxymethyl)-3-methoxy-2-methylphenoxy]-3-methylbutane-2,3-diol	[M-H]-		0.035	True	null	29914999	C15H24O6	Benzyl alcohols	MAQMWSUGBCIGLJ-UHFFFAOYSA-N	OCC1=CC(OCC(O)C(O)(C)C)=C(C(OC)=C1CO)C	530	True	True	False		False	False	null	null	99.9	null	null	null	null	32.45	BD12Y_2-_153	299.15143:2014 300.15478:1678 301.15814:446	115.00278:1119 133.01347:7269 160.93649:390 197.00467:581 271.00644:284 296.93762:890	6064	19790	13978	13568	3220	8023	6291	11729	9425	10234	8019	9329	11779	15796	7097	8902	10917	18392
209	6.114	299.151	w/o MS2:1-[4,5-bis(hydroxymethyl)-3-methoxy-2-methylphenoxy]-3-methylbutane-2,3-diol	[M-H]-		0.012	True	null	29914999	C15H24O6	Benzyl alcohols	MAQMWSUGBCIGLJ-UHFFFAOYSA-N	OCC1=CC(OCC(O)C(O)(C)C)=C(C(OC)=C1CO)C	530	True	True	False		False	False	null	null	99.9	null	null	null	null	77.83	BD11X_2-_157	299.15149:3939 300.15484:3834 301.1582:1010	250.09372:364 298.15146:1069	9422	30457	20046	12012	8893	8340	10180	18498	15514	3563	8377	10531	2369	3806	1115	629	928	7030
210	8.806	299.259	w/o MS2:(5E)-2-heptyl-3,4,7-trihydroxy-2,3,4,7,8,9-hexahydrooxecin-10-one	[M-H]-	ion correlated with 942	0.012	True	null	29926236	C16H28O5	Oxocins	NGMQJZCKXKTQID-CSKARUKUSA-N	O=C1OC(CCCCCCC)C(O)C(O)C=CC(O)CC1	530	True	True	False		False	False	null	null	99.2	null	null	null	null	24.69	SY_3-_156	299.25864:1234 300.26199:0 301.26535:0	84.59496:142 97.06379:29 101.02348:326 112.04105:170 117.3051:93 124.44267:91 139.07661:160 145.05037:108 152.99524:2719 153.9364:209 156.06531:307 160.06602:166 167.10783:56 171.00546:136 174.95357:337 179.05685:25 184.06023:968 191.0522:260 207.01295:106 207.09973:246 210.02869:28 215.14584:73 221.151:76 225.11261:405 228.84158:186 236.10014:121 241.10713:25 246.06839:234 253.21602:3516 254.220…	0	0	0	12	8	10	8	0	8	0	0	0	10	0	0	12	0	0
211	9.115	299.259	w/o MS2:(5E)-2-heptyl-3,4,7-trihydroxy-2,3,4,7,8,9-hexahydrooxecin-10-one	[M-H]-		0.059	True	null	29926236	C16H28O5	Oxocins	NGMQJZCKXKTQID-CSKARUKUSA-N	O=C1OC(CCCCCCC)C(O)C(O)C=CC(O)CC1	530	True	True	False		False	False	null	null	99.3	null	null	null	null	318.77	SZ_1-_154	299.25882:20807 300.26217:13069 301.26553:2012	112.98485:478 141.03421:103 143.95464:86 234.8029:196 253.25633:899 288.0481:96 293.18082:269 299.25958:33704	0	1043	0	0	0	0	0	0	0	0	0	0	0	0	698	0	0	1483
212	8.498	301.218	w/o MS2:Abietic acid	[M-H]-	ion correlated with 251; adduct linked to 257_[M+Na-2H]-; similar chromatogram in higher mz_251	0.012	True	null	30121732	C20H30O2	Diterpenoids	RSWGJHLUYNHPMX-UHFFFAOYNA-N	O=C(O)C1(C)CCCC2(C)C3C(C=C(CC3)C(C)C)=CCC12	530	True	True	False		False	False	null	null	100	null	null	null	null	185.81	SZ_1-_154	301.21753:9522 302.22088:7722 303.22424:1534	116.92699:3834 119.94612:609 137.33235:390 181.0726:433 207.01198:962 225.13773:371 253.1078:703 265.14774:769 294.21527:297 299.10699:645	0	0	0	0	0	0	0	29	0	0	0	0	0	0	0	0	0	0
213	4.038	305.088	w/o MS2:Glutamyl-S-(C3H5)-Cysteine sulfoxide; PlaSMA ID-612	[M-H2O-H]-	ion correlated with 85; ion correlated with 360; ion correlated with 465; found in higher mz's MsMs_465; adduct linked to 85_[M-C6H10O5-H]-; found in higher mz's MsMs_360	0.012	True	1.8	30507999	C11H18N2O6S	Peptides	LMNDKWXDMBGGAL-UHFFFAOYNA-N	O=C(O)C(N)CCC(=O)NC(C(=O)O)CS(=O)C=CC	530	True	True	False		False	False	null	null	96.8	100	null	null	null	582.02	Solvent_blank 1-_090	305.08759:29184 306.09094:11969 307.0943:3884	265.9794:557 297.98108:274	484	0	0	0	0	0	47	99	353	0	0	688	90	55	0	0	0	0
214	7.685	305.215	w/o MS2:Epigallocatechin	[M-H]-	ion correlated with 215	0.024	True	null	30520911	C15H14O7	Epigallocatechins	XMOCLSLCDHWDHP-IUODEOHRSA-N	OC=1C=C(O)C2=C(OC(C3=CC(O)=C(O)C(O)=C3)C(O)C2)C1	530	True	True	False		False	False	null	null	98.1	null	null	null	null	61.15	SZ_3-_149	305.21494:3160 306.21829:502 307.22165:397	87.00779:59 179.03394:92 199.91611:123 204.95396:47 212.79012:66 224.01901:71 231.13443:53 252.11057:82 272.39951:73 305.21201:2350	0	0	0	0	51	0	0	0	0	0	0	0	0	0	0	0	0	0
215	7.628	305.217	w/o MS2:Epigallocatechin	[M-H]-	ion correlated with 214	0.012	True	null	30520911	C15H14O7	Epigallocatechins	XMOCLSLCDHWDHP-IUODEOHRSA-N	OC=1C=C(O)C2=C(OC(C3=CC(O)=C(O)C(O)=C3)C(O)C2)C1	530	True	True	False		False	False	null	null	96.5	null	null	null	null	62	SZ_2-_138	305.21716:3227 306.22051:0 307.22387:0	105.07098:82 126.90518:61 132.86702:169 152.99547:2012 153.86919:163 160.00374:64 165.34145:97 168.04205:138 183.01212:1674 184.01796:330 191.05621:89 194.35986:207 199.20197:143 202.20427:102 209.11682:160 212.30464:189 225.0592:125 231.63719:271 237.09161:107 243.12402:128 254.64389:253 273.03577:379 278.93292:182 293.17807:121 295.98288:50 299.20352:189	0	26	0	0	0	0	0	0	0	14	0	0	0	0	0	0	0	0
216	4.768	307.066	w/o MS2:Clobenpropit	[M-H]-		0.012	True	null	30707898	C14H17ClN4S	Chlorobenzenes	UCAIEVHKDLMIFL-UHFFFAOYSA-N	ClC1=CC=C(C=C1)CNC(=N)SCCCC2=CN=CN2	530	True	True	False		False	False	null	null	91.4	null	null	null	null	39.01	WY_3-_161	307.06625:1978 308.0696:1064 309.07296:0	99.00867:622 100.00449:57 125.02513:495 161.04716:3053 260.07169:46	1789	62	46	1026	0	0	64	0	0	0	0	644	0	122	0	0	0	83
217	3.477	307.067	w/o MS2:Clobenpropit	[M-H]-		0.035	True	null	30707898	C14H17ClN4S	Chlorobenzenes	UCAIEVHKDLMIFL-UHFFFAOYSA-N	ClC1=CC=C(C=C1)CNC(=N)SCCCC2=CN=CN2	530	True	True	False		False	False	null	null	91.7	null	null	null	null	23.98	WX_2-_100	307.06653:1608 308.06988:0 309.07324:0	98.63364:391 113.02367:1584 115.2793:388 125.02515:464 150.06905:548 156.99748:912 163.03793:1183 169.09833:360 171.10248:491 177.05803:248 187.03796:422 193.04936:741 212.04745:436 218.0222:491 225.05479:424 234.07405:374 253.13371:548 265.16907:579 273.15195:438 281.0285:412	65	0	29	47	0	0	0	0	529	0	799	35	0	0	0	18	0	16
218	5.974	307.157	w/o MS2:8-(3-methoxy-2-(methoxycarbonyl)phenyl)octanoic acid	[M-H]-		0.012	True	null	30715399	C17H24O5	O-methoxybenzoic acids and derivatives	RTUJIYBESVJPOD-UHFFFAOYSA-N	O=C(OC)C=1C(OC)=CC=CC1CCCCCCCC(=O)O	530	True	True	False		False	False	null	null	99.4	null	null	null	null	22.45	SY_1-_112	307.1572:1187 308.16055:0 309.16391:3872	101.02423:1619 113.02335:734 144.49669:283 165.05408:402 177.02016:578 195.10127:586 207.39815:766 227.12849:369 254.29874:822 275.16632:874 295.22186:293 298.15341:3529 299.15448:1693 302.10776:574	0	1840	0	0	85	1713	0	0	0	192	0	0	0	0	0	0	0	0
219	6.254	309.153	w/o MS2:1,7,8-trihydroxy-3-methyl-2,3,4,7-tetrahydro-1H-benzo[a]anthracen-12-one	[M-H]-		0.012	True	null	30914124	C19H18O4	Phenanthrols	FDVOVSCQDWKKHH-UHFFFAOYSA-N	O=C1C=2C=CC=C(O)C2C(O)C3=CC=C4C(=C13)C(O)CC(C)C4	530	True	True	False		False	False	null	null	93.1	null	null	null	null	23.58	WX_3-_118	309.15262:1254 310.15597:909 311.15933:11294	89.02364:1909 111.00938:2255 116.92908:1636 126.90427:895 131.03325:1624 167.94965:441 200.97121:452 279.16318:1064 287.78473:376 298.15344:1698	6255	3975	4306	6865	4828	6055	5090	7938	6447	5017	4307	6617	6689	4924	6924	5643	4417	6707
220	5.917	309.153	w/o MS2:1,7,8-trihydroxy-3-methyl-2,3,4,7-tetrahydro-1H-benzo[a]anthracen-12-one	[M-H]-		0.024	True	null	30914124	C19H18O4	Phenanthrols	FDVOVSCQDWKKHH-UHFFFAOYSA-N	O=C1C=2C=CC=C(O)C2C(O)C3=CC=C4C(=C13)C(O)CC(C)C4	530	True	True	False		False	False	null	null	92.4	null	null	null	null	29.23	BE13X_2-_109	309.15317:1592 310.15652:369 311.15988:788	111.00819:302 225.11313:659 286.97235:326 293.07721:453 298.15744:1483	6679	704	1654	911	556	1434	1941	1177	3802	1829	1172	4213	3341	741	1079	248	1644	8646
221	6.114	309.154	w/o MS2:1,7,8-trihydroxy-3-methyl-2,3,4,7-tetrahydro-1H-benzo[a]anthracen-12-one	[M-H]-		0.012	True	null	30914124	C19H18O4	Phenanthrols	FDVOVSCQDWKKHH-UHFFFAOYSA-N	O=C1C=2C=CC=C(O)C2C(O)C3=CC=C4C(=C13)C(O)CC(C)C4	530	True	True	False		False	False	null	null	91.2	null	null	null	null	26.52	BD11X_3-_104	309.15414:1715 310.15749:431 311.16085:2011	249.15259:376	9428	6566	13944	7022	7370	2775	1332	4194	4295	1921	410	774	1942	691	949	0	447	7526
222	6.577	309.173	w/o MS2:C12-AE1S (TENTATIVE)	[M-C6H10O4-H]-	found in higher mz's MsMs_229; adduct linked to 170_[M-C6H8O6-H]-	0.071	True	null	30917413	C14H30O5S	Sulfuric acid monoesters	QTDIEDOANJISNP-UHFFFAOYSA-N	CCCCCCCCCCCCOCCOS(O)(=O)=O	530	True	True	False		False	False	null	null	99.9	null	null	null	null	820.87	SY_2-_148	309.17303:47240 310.17638:10790 311.17974:71488	200.10509:610 270.08878:500	409	759	554	116	362	96	422	214	202	276	410	129	139	474	295	234	476	591
223	6.691	309.174	w/o MS2:C12-AE1S (TENTATIVE)	[M-H]-		0.082	True	null	30917413	C14H30O5S	Sulfuric acid monoesters	QTDIEDOANJISNP-UHFFFAOYSA-N	CCCCCCCCCCCCOCCOS(O)(=O)=O	530	True	True	False		False	False	null	null	100	null	null	null	null	30.56	WX_2-_100	309.17426:2475 310.17761:0 311.18097:21019	297.15222:1790	10971	5496	10604	5120	9573	4569	9679	5452	5131	4834	8181	4248	5433	6239	7711	5665	11238	4935
224	6.647	309.175	w/o MS2:C12-AE1S (TENTATIVE)	[M-H]-		0.012	True	null	30917413	C14H30O5S	Sulfuric acid monoesters	QTDIEDOANJISNP-UHFFFAOYSA-N	CCCCCCCCCCCCOCCOS(O)(=O)=O	530	True	True	False		False	False	null	null	99.9	null	null	null	null	22.77	WY_2-_165	309.17511:1139 310.17846:0 311.18182:15271	246.20857:185 278.31314:164 285.60205:187 287.17783:368 295.22751:2794 297.15253:5944 304.91293:284 308.02719:447	2917	5496	3875	1082	2423	894	2971	1242	1345	1533	2406	1203	1298	1917	2329	1657	3354	1115
225	5.44	309.207	w/o MS2:13-HpOTrE(r); LC-ESI-QIT; MS2; CE	[M-H]-		0.012	True	null	30920712	C18H30O4	Lineolic acids and derivatives	LYFGXCQTRBQQMX-KYLWABQHSA-N	CCCCC[C@H](OO)\C=C\C=C/C\C=C/CCCCC(O)=O	530	True	True	False		False	False	null	null	100	null	null	null	null	30.62	WX_2-_100	309.20691:1531 310.21026:1197 311.21362:8142	141.05594:94 159.02803:66 191.0555:2043	5580	4339	4148	2826	3928	701	5463	3489	3089	1186	3562	1270	1456	667	2741	873	1072	6280
226	3.702	311.055	w/o MS2:Unknown (carbon number 17); PlaSMA ID-639	[M-H]-	similar chromatogram in higher mz_808	0.012	True	4.94	31105569	C17H12O6	Unknown			530	True	True	False		False	False	null	null	100	100	null	null	null	83.61	WX_3-_118	311.05493:4180 312.05828:3672 313.06164:0	115.0055:402 134.14674:443 187.76051:440 191.0562:1340 306.07465:421	2656	450	2023	30	0	107	121	739	271	280	337	510	68	393	0	57	0	115
227	3.421	311.055	w/o MS2:Unknown (carbon number 17); PlaSMA ID-639	[M-H]-		0.012	True	4.94	31105569	C17H12O6	Unknown			530	True	True	False		False	False	null	null	100	100	null	null	null	34.44	CD1110X_2-_162	311.05515:1722 312.0585:757 313.06186:0	119.94735:438 179.05623:678 261.06357:581 279.06943:888	3260	470	7629	92	430	1614	631	1032	1377	853	3428	4080	80	1473	0	45	671	8871
228	9.507	311.168	w/o MS2:C11-LAS (STANDARD MIX)	[M-H]-		0.082	True	null	31116864	C17H28O3S	NA	FERBTPHUEYEGDN-UHFFFAOYNA-N	CCCCCCC(CCCC)C1=CC=C(C=C1)S(O)(=O)=O	530	True	True	False		False	False	null	null	100	null	null	null	null	34.1	BD11Y_3-_119	311.16772:2199 312.17107:1516 313.17443:703	118.99182:105 244.05937:66 253.21231:2331 256.2338:327	14785	12433	12020	14960	10988	16434	11626	13113	14819	12960	15838	13560	14204	11866	10425	13290	17818	18131
229	6.582	311.168	Triptophenolide	[M-H]-		0.035	True	null	31116525	C20H24O3	Oxosteroids	KPXIBWGPZSPABK-FXAWDEMLSA-N	O=C1OCC2=C1CCC3(C4=CC=C(C(O)=C4CCC23)C(C)C)C	430	True	True	True		False	False	null	null	72.3	null	52.4	72.7	50	2213.66	SZ_1-_154	311.16837:107061 312.17172:36816 313.17508:8536	197.30165:87 224.12708:67 245.06818:53 263.01407:109 309.17389:37873 310.17786:6152 311.16815:64321	62047	79320	70943	24170	27599	47363	52432	54377	54806	37424	50106	50923	37542	53918	30553	30908	17573	164185
230	9.648	311.168	w/o MS2:Triptophenolide	[M-C6H10O5-H]-	adduct linked to 201_[M-C6H8O6-H]-	0.012	True	null	31116525	C20H24O3	Oxosteroids	KPXIBWGPZSPABK-FXAWDEMLSA-N	O=C1OCC2=C1CCC3(C4=CC=C(C(O)=C4CCC23)C(C)C)C	530	True	True	False		False	False	null	null	64.9	null	null	null	null	141.56	WX_1-_150	311.16827:8138 312.17162:2595 313.17498:855	87.60941:18 116.92776:5695 189.41289:50 216.03899:42 295.18469:62 311.16843:1139	5955	2232	1966	6393	2328	3320	1210	4358	5668	1798	1285	3386	5050	1009	3527	3762	982	3504
231	6.843	311.168	Triptophenolide	[M-H]-	found in higher mz's MsMs_764	0.165	True	null	31116525	C20H24O3	Oxosteroids	KPXIBWGPZSPABK-FXAWDEMLSA-N	O=C1OCC2=C1CCC3(C4=CC=C(C(O)=C4CCC23)C(C)C)C	430	True	True	True		False	False	null	null	84.2	null	88	72.7	50	1483.64	BE13X_3-_146	311.16837:103754 312.17172:42255 313.17508:2088	311.16858:101711	78829	115849	80465	78288	51341	92026	72649	90158	86312	57865	62851	79395	66856	89544	44082	60453	41379	1108153
232	6.704	311.168	Triptophenolide	[M-H]-		0.412	True	null	31116525	C20H24O3	Oxosteroids	KPXIBWGPZSPABK-FXAWDEMLSA-N	O=C1OCC2=C1CCC3(C4=CC=C(C(O)=C4CCC23)C(C)C)C	430	True	True	True		False	False	null	null	84.3	null	88	72.7	50	651.99	QC2-_127	311.1676:29432 312.17095:26722 313.17431:17566	235.97136:73 311.16821:83606	443696	209889	454795	148821	317776	160290	390205	162845	157928	352057	376060	137373	135488	149324	274116	127560	256565	93665
233	8.694	311.168	w/o MS2:C11-LAS (STANDARD MIX)	[M-H]-		0.012	True	null	31116864	C17H28O3S	NA	FERBTPHUEYEGDN-UHFFFAOYNA-N	CCCCCCC(CCCC)C1=CC=C(C=C1)S(O)(=O)=O	530	True	True	False		False	False	null	null	100	null	null	null	null	40.22	BD12Y_3-_128	311.16833:2288 312.17168:1375 313.17504:582	307.39914:272	20416	19840	15784	15860	24503	19020	15591	14215	13619	15515	16886	21899	16270	14715	17793	14655	16868	24415
234	6.507	311.168	Triptophenolide	[M-H]-		0.035	True	null	31116525	C20H24O3	Oxosteroids	KPXIBWGPZSPABK-FXAWDEMLSA-N	O=C1OCC2=C1CCC3(C4=CC=C(C(O)=C4CCC23)C(C)C)C	430	True	True	True		False	False	null	null	84.2	null	88	72.7	50	2445.91	SY_2-_148	311.16849:124894 312.17184:51153 313.1752:14141	187.34834:390 193.04794:586 219.97607:916 263.32639:462 306.04654:384 309.75699:607 311.16797:144595	33609	40036	30106	34689	41114	27945	32985	36187	30169	20370	23490	29611	17897	12061	11963	7125	19933	164185
235	6.785	311.168	Triptophenolide	[M-H]-	found in higher mz's MsMs_768; found in higher mz's MsMs_740; found in higher mz's MsMs_742	0.424	True	null	31116525	C20H24O3	Oxosteroids	KPXIBWGPZSPABK-FXAWDEMLSA-N	O=C1OCC2=C1CCC3(C4=CC=C(C(O)=C4CCC23)C(C)C)C	430	True	True	True		False	False	null	null	83	null	84.5	72.7	50	805.55	WZ_3-_108	311.1683:31511 312.17165:24421 313.17501:8124	72.88734:150 78.9593:460 174.04507:436 225.34721:524 295.22711:640 311.16806:32195	145218	625256	145165	386286	106128	499765	124910	488155	466538	352057	114431	423469	370288	448348	85842	329127	78142	404937
236	5.44	311.222	w/o MS2:FA 18:2+2O; PlaSMA ID-647	[M-H]-		0.012	True	9.56	31122211	C18H32O4	Oxidized fatty acids	RGRKFKRAFZJQMS-UHFFFAOYNA-N	O=C(O)CCCCCCCC=CCC(O)C(O)CC=CCC	530	True	True	False		False	False	null	null	100	99.9	null	null	null	142.21	WZ_1-_152	311.22208:7110 312.22543:4634 313.22879:1268	152.99648:448 159.02773:793 197.11667:405 277.15018:409 305.04382:681	2143	1417	1277	1393	1794	1982	3040	2754	2396	1634	2677	1006	1436	2077	3215	1168	1409	5876
237	4.936	311.224	w/o MS2:Unknown (carbon number 18); PlaSMA ID-652	[M-H]-		0.012	True	8.3	31122379	C18H32O4	Unknown			530	True	True	False		False	False	null	null	100	99.9	null	null	null	25.22	WX_2-_100	311.224:1261 312.22735:884 313.23071:0	103.27283:1064 139.00424:740 193.05081:688	17	323	0	0	0	0	0	0	0	0	0	0	0	0	0	0	0	879
238	6.703	312.172	w/o MS2:feruloyltyramine	[M-H]-		0.282	True	null	31215787	C18H19NO4	Methoxyphenols	NPNNKDMSXVRADT-WEVVVXLNSA-N	OC(=NCCC1=CC=C(O)C=C1)C=CC2=CC=C(O)C(OC)=C2	530	True	True	False		False	False	null	null	89.7	null	null	null	null	155.67	BE13Y_3-_129	312.17188:10550 313.17522:12548 314.17858:781	116.92772:290 121.94273:472 157.00957:767 217.00833:369 243.1573:1048 249.02892:943 298.15262:181 309.17755:1160	94669	41623	108841	92661	93551	40154	83624	86424	73055	82424	104007	93930	96239	101660	62829	81337	65321	28080
239	6.759	313.051	w/o MS2:Rofecoxib	[M-H]-	similar chromatogram in higher mz_740	0.024	True	null	31305402	C17H14O4S	Stilbenes	RZJQGNCSTQAWON-UHFFFAOYSA-N	O=C1OCC(C=2C=CC(=CC2)S(=O)(=O)C)=C1C=3C=CC=CC3	530	True	True	False		False	False	null	null	99.4	null	null	null	null	51	SY_1-_112	313.05066:2702 314.05401:2341 315.05737:259	116.93162:318 288.04434:68 295.2258:4727	0	325	588	0	0	1057	0	271	0	0	372	765	0	645	0	91	82	248
240	6.703	313.166	w/o MS2:1-(3,4-dihydroxyphenyl)-7-(4-hydroxyphenyl)heptan-3-one	[M-H]-		0.153	True	null	3131669	C19H22O4	Linear diarylheptanoids	NORHBOUZICGKOK-UHFFFAOYSA-N	O=C(CCC1=CC=C(O)C(O)=C1)CCCCC2=CC=C(O)C=C2	530	True	True	False		False	False	null	null	100	null	null	null	null	88.08	BE13X_3-_146	313.16638:5768 314.16973:1100 315.17309:297	135.04793:26 195.78458:93 243.15927:139 251.1613:122 297.15485:432 312.17084:10110	33592	39252	44610	42504	38687	32073	35013	38686	37686	44995	36294	42526	33668	36780	35261	36865	30141	34702
241	5.89	313.238	w/o MS2:FA 18:1+2O; PlaSMA ID-660	[M-H]-		0.012	True	8.54	3132381	C18H34O4	Oxidized fatty acids	XEBKSQSGNGRGDW-UHFFFAOYNA-N	O=C(O)CCCCCCCC(O)C(O)CC=CCCCCC	530	True	True	False		False	False	null	null	100	100	null	null	null	192.25	SZ_3-_149	313.23807:9693 314.24142:4807 315.24478:0	161.04233:389 194.08847:142 229.15057:295 265.14603:1054 285.13406:70 297.15353:0 303.15982:285 313.23782:3098	670	1039	0	1176	743	0	462	0	1676	0	0	815	472	100	0	477	1501	1142
242	5.609	313.239	w/o MS2:Unknown (carbon number 18); PlaSMA ID-661	[M-H]-		0.012	True	8.46	31323859	C18H34O4	Unknown			530	True	True	False		False	False	null	null	100	100	null	null	null	67.22	SZ_2-_138	313.23926:3438 314.24261:1886 315.24597:1262	119.05048:3764 136.01535:10 158.06938:42 185.00966:91 196.97739:57 205.0381:121 240.08247:140 256.10428:32 307.15433:18	0	0	646	0	0	0	610	0	0	0	0	0	0	559	0	0	0	0
243	9.507	313.274	w/o MS2:5-(8,11,14-pentadecatrienyl)resorcinol	[M-H]-	ion correlated with 575; similar chromatogram in higher mz_583; found in higher mz's MsMs_583; found in higher mz's MsMs_593; similar chromatogram in higher mz_675; found in higher mz's MsMs_675; found in higher mz's MsMs_743; found in higher mz's MsMs_478	0.071	True	null	31325201	C21H30O2	Resorcinols	OOXBEOHCOCMKAC-UTOQUPLUSA-N	OC=1C=C(O)C=C(C1)CCCCCCCC=CCC=CCC=C	530	True	True	False		False	False	null	null	76.2	null	null	null	null	158.1	SY_2-_148	313.27411:8398 314.27746:6438 315.28082:968	96.96078:348 100.93237:1074 112.9844:2205 116.92812:6867 131.03265:490 152.99461:857 170.11699:498 171.10165:2402 187.09598:1245 205.82071:226 223.09546:278 227.13008:698 235.09726:217 249.18474:728 261.18765:324 265.14206:1055 271.22507:683 277.85699:278 287.17093:312 292.2002:890 308.22577:309 311.16855:1676 313.23676:981	475	1198	0	0	0	0	0	0	0	0	0	0	0	418	0	0	0	1567
244	3.506	315.103	w/o MS2:Pinoquercetin	[M-H2O-H]-	ion correlated with 577; ion correlated with 281; similar chromatogram in higher mz_380; similar chromatogram in higher mz_577; similar chromatogram in higher mz_437; adduct linked to 288_[M-H]-	0.012	True	null	31511609	C16H12O7	Flavonols	DTFXGVGIKNSCQQ-UHFFFAOYSA-N	O=C1C(O)=C(OC2=CC(O)=C(C(O)=C12)C)C=3C=CC(O)=C(O)C3	530	True	True	False		False	False	null	null	91.4	null	null	null	null	28	Solvent_blank 2-_091	315.10339:1400 316.10674:324 317.1101:0	226.01373:598 279.01517:448 307.0018:414 311.16501:434	0	0	0	0	53	0	0	0	415	198	178	116	0	0	0	0	0	2026
245	5.89	315.196	(1S,4aS,5R)-5-[2-(furan-3-yl)ethyl]-1,4a-dimethyl-6-methylidene-3,4,5,7,8,8a-hexahydro-2H-naphthalene-1-carboxylic acid	[M-H]-	ion correlated with 780	0.012	True	null	31519656	C20H28O3	Colensane and clerodane diterpenoids	ZQHJXKYYELWEOK-RNHVSHAASA-N	O=C(O)C1(C)CCCC2(C)C(C(=C)CCC12)CCC3=COC=C3	430	True	True	True		False	False	null	null	74.3	null	57.7	72.7	50	104.98	SZ_1-_154	315.1958:5249 316.19915:4000 317.20251:5262	87.95768:91 126.10162:63 139.02687:223 181.08635:32 195.06563:434 268.06345:35 275.16946:1038 288.12598:55 303.6207:132 313.0209:59 315.19516:3057	0	0	0	0	0	0	0	0	0	0	0	0	0	0	0	0	0	14
246	6.507	315.196	w/o MS2:7-(2-hydroxypropan-2-yl)-1,4a-dimethyl-2,3,4,9,10,10a-hexahydrophenanthrene-1-carboxylic acid	[M-H]-		0.012	True	null	31519656	C20H28O3	Diterpenoids	ILQLITDRYFHAGM-UHFFFAOYSA-N	O=C(O)C1(C)CCCC2(C3=CC=C(C=C3CCC12)C(O)(C)C)C	530	True	True	False		False	False	null	null	100	null	null	null	null	130.75	SZ_3-_149	315.19614:6865 316.19949:3712 317.20285:1078	116.03862:464 207.06825:241 241.01141:322 275.16949:357 289.17813:953 297.15262:2341 310.17014:321 311.64578:747 312.17126:18857 313.16748:5497	0	0	0	0	0	0	0	0	0	0	0	0	0	0	0	0	0	0
247	5.89	317.213	w/o MS2:12-HEPE; LC-ESI-QIT; MS2; CE	[M-H]-	ion correlated with 245	0.012	True	null	31721222	C20H30O3	Hydroxyeicosapentaenoic acids	MCRJLMXYVFDXLS-UOLHMMFFSA-N	CC\C=C/C\C=C/C[C@H](O)\C=C\C=C/C\C=C/CCCC(O)=O	530	True	True	False		False	False	null	null	99.9	null	null	null	null	43.53	SZ_2-_138	317.2132:2457 318.21655:1600 319.21991:2336	149.04634:901 156.99625:1737 157.79434:117 209.11705:625 279.16522:183 295.13715:75 297.15366:9804 306.60992:94 309.56595:84 311.22385:1922	0	0	0	0	0	0	0	0	0	0	0	0	0	0	0	0	0	0
248	9.704	319.064	w/o MS2:Flavanone base + 6O; PlaSMA ID-675	[M-H]-		0.012	True	3.64	3190459	C15H12O8	Flavanone O-glycosides	KJXSIXMJHKAJOD-UHFFFAOYNA-N	O=C2C3=C(O)C=C(O)C=C3(OC(C1=CC(O)=C(O)C(O)=C1)C2(O))	530	True	True	False		False	False	null	null	84	99.8	null	null	null	23.12	CD1110Z_2-_140	319.06363:1529 320.06698:0 321.07034:491	100.93262:966 110.97366:152 116.92799:2106 118.92532:224 131.74559:79 133.01358:21390 134.01614:680 134.89421:12396 136.89107:4044 137.89153:437 139.01634:119 253.22017:2 277.22281:47 285.67596:179 293.17978:35 312.29846:102	181	0	13	141	46	0	15	143	0	0	0	0	0	0	0	0	0	0
249	8.582	319.231	(1R,4aR,5S)-5-(3-hydroxy-3-methylpent-4-enyl)-1,4a-dimethyl-6-methylidene-3,4,5,7,8,8a-hexahydro-2H-naphthalene-1-carboxylic acid	[M-H]-	found in higher mz's MsMs_1164	0.035	True	null	31922784	C20H32O3	Diterpenoids	LMODNMXJBXUOQF-NFSBWDCGSA-N	O=C(O)C1(C)CCCC2(C)C(C(=C)CCC12)CCC(O)(C=C)C	430	True	True	True		False	False	null	null	76.5	null	64.6	72.7	50	125.24	SY_2-_148	319.22919:2454 320.23254:557 321.2359:0	192.85793:53 233.08391:25 242.04463:62 293.21155:39 297.15347:340 306.20578:84 313.15924:214 315.2583:110 319.23108:2336	4	0	0	0	0	0	0	0	0	60	0	0	5	0	0	0	0	0
250	5.3	320.19	Unknown	[M-H]-	found in higher mz's MsMs_579	0.024	True	null	null	null	null	null	null	999	False	False	False		False	False	null	null	null	null	null	null	null	53.36	SZ_1-_154	320.18781:2564 321.19116:228 322.19452:0	290.14581:290	721	74	19	0	375	0	0	0	0	0	0	0	0	0	0	0	0	0
251	8.498	321.21	w/o MS2:neobavaisoflavone	[M-H]-	ion correlated with 510; found in higher mz's MsMs_363; found in higher mz's MsMs_813	0.071	True	null	32120209	C20H18O4	Isoflavones	OBGPEBYHGIUFBN-UHFFFAOYSA-N	O=C1C(=COC2=CC(O)=CC=C12)C=3C=CC(O)=C(C3)CC=C(C)C	530	True	True	False		False	False	null	null	96.7	null	null	null	null	500.28	SZ_3-_149	321.20987:44090 322.21322:17241 323.21658:8300	151.03738:32 170.66273:78 193.11188:128 225.11533:115 231.40504:146 248.95943:129 285.24069:1032 309.15942:214 311.168:5025 318.18848:157 319.23282:11247	62	174	0	0	0	0	494	82	0	571	66	0	0	0	0	228	0	317
252	3.899	323.098	w/o MS2:skimmin	[M-H]-	found in higher mz's MsMs_999	0.153	True	null	32307724	C15H16O8	Coumarin glycosides	VPAOSFFTKWUGAD-TVKJYDDYSA-N	O=C1OC=2C=C(OC3OC(CO)C(O)C(O)C3O)C=CC2C=C1	530	True	True	False		False	False	null	null	78.8	null	null	null	null	94.2	SZ_3-_149	323.09793:10377 324.10128:5783 325.10464:910	85.03079:78 133.01138:85 136.04335:149 169.08672:395 173.0466:301 186.07928:63 191.05492:3318 211.63647:77 216.94336:114 238.13173:81 268.05902:63 287.08688:206 309.85095:87 315.22864:157	14166	9092	15991	21552	21935	30520	73237	69377	83214	4570	11969	6773	12776	5595	12160	3519	2226	10652
253	3.45	323.098	w/o MS2:skimmin	[M-H]-	ion correlated with 519; ion correlated with 1338; found in higher mz's MsMs_1017	0.071	True	null	32307724	C15H16O8	Coumarin glycosides	VPAOSFFTKWUGAD-TVKJYDDYSA-N	O=C1OC=2C=C(OC3OC(CO)C(O)C(O)C3O)C=CC2C=C1	530	True	True	False		False	False	null	null	78.6	null	null	null	null	158.54	WZ_3-_108	323.09808:24798 324.10143:11428 325.10479:1595	131.03487:97 151.03972:160 165.05682:280 173.02083:2150 191.05608:2503 207.0103:300 228.08682:225 263.04297:105 301.20154:312 314.11151:95 317.09763:176	687	482	1227	1718	1214	994	1975	2186	608	19	720	0	0	17	81	0	996	1617
254	3.968	323.098	w/o MS2:skimmin	[M-H]-		0.024	True	null	32307724	C15H16O8	Coumarin glycosides	VPAOSFFTKWUGAD-TVKJYDDYSA-N	O=C1OC=2C=C(OC3OC(CO)C(O)C(O)C3O)C=CC2C=C1	530	True	True	False		False	False	null	null	78.6	null	null	null	null	32.57	WY_1-_123	323.09808:1958 324.10143:359 325.10479:348	85.03067:336 113.02358:1110 131.11401:617 156.98396:602 161.04468:2369 175.02412:500 195.06491:3652 203.11253:309 209.12106:472 234.0701:540 289.5123:236 323.09766:660	3980	3332	3828	3936	5260	4812	13029	13264	14140	784	3584	1665	2694	8640	2891	853	279	2274
255	6.394	323.168	w/o MS2:[(2R,4S,5R)-5-ethenyl-1-azabicyclo[2.2.2]octan-2-yl]-(6-methoxyquinolin-4-yl)methanol	[M-H]-		0.035	True	null	32317648	C20H24N2O2	Cinchona alkaloids	LOUPRKONTZGTKE-USWSZDBUSA-N	OC(C=1C=CN=C2C=CC(OC)=CC21)C3N4CCC(C3)C(C=C)C4	530	True	True	False		False	False	null	null	96.1	null	null	null	null	58.16	SY_3-_156	323.16797:3376 324.17132:621 325.17468:724	113.02555:244 277.16055:534 287.74893:51 323.168:2591	712	3957	4778	150	2716	509	757	109	149	340	142	1117	2382	463	243	1563	2738	1082
256	6.507	323.169	w/o MS2:[(2R,4S,5R)-5-ethenyl-1-azabicyclo[2.2.2]octan-2-yl]-(6-methoxyquinolin-4-yl)methanol	[M-H]-		0.024	True	null	32317648	C20H24N2O2	Cinchona alkaloids	LOUPRKONTZGTKE-USWSZDBUSA-N	OC(C=1C=CN=C2C=CC(OC)=CC21)C3N4CCC(C3)C(C=C)C4	530	True	True	False		False	False	null	null	97.3	null	null	null	null	51.05	SZ_3-_149	323.16946:3140 324.17281:2102 325.17617:4338	116.03862:464 207.06825:241 241.01141:322 275.16949:357 289.17813:953 297.15262:2341 310.17014:321 311.64578:747 312.17126:18857 313.16748:5497 322.46295:417 323.16959:1100	600	3957	4778	1696	698	73	6087	1252	1178	49	481	4263	271	359	1445	553	469	6604
257	8.498	323.211	w/o MS2:Lichesterinic acid	[M+Na-2H]-	ion correlated with 815; ion correlated with 332; ion correlated with 212; ion correlated with 251; ion correlated with 292; ion correlated with 363; ion correlated with 840; adduct linked to 212_[M-H]-	0.012	True	null	323215	C19H32O4		SLQVVNFTCYVCPB-INIZCTEOSA-N	O=C(O)C1=C(C(=O)OC1CCCCCCCCCCCCC)C	530	True	True	False		False	False	null	null	98.9	null	null	null	null	40.54	SZ_1-_154	323.21054:2027 324.21389:952 325.21725:0	80.96468:136 114.93024:125 119.08453:89 132.869:106 136.03775:109 180.9727:23 200.08919:77 209.15259:173 216.08459:188 249.12137:72 265.11472:32 297.15424:716 309.20947:52 312.17117:922 319.23016:3188 320.22879:1580 322.21182:6624	0	0	0	0	0	0	0	0	0	0	0	0	0	0	0	0	0	0
258	8.582	323.222	w/o MS2:Protolichesterinic acid	[M-H]-		0.024	True	null	32322101	C19H32O4		WZYZDHVPSZCEEP-UHFFFAOYSA-N	O=C1OC(CCCCCCCCCCCCC)C(C(=O)O)C1=C	530	True	True	False		False	False	null	null	100	null	null	null	null	132.35	SZ_2-_138	323.2218:8606 324.22515:5721 325.22851:681	142.89716:64 184.10344:87 203.09132:55 229.04893:71 262.3009:79 295.05469:72 319.23407:2595 323.22177:7078	0	0	0	0	0	0	7	0	0	0	0	0	0	0	0	0	0	0
259	8.582	324.225	w/o MS2:Tolterodine	[M-H]-	ion correlated with 258	0.012	True	null	32423328	C22H31NO	Diphenylmethanes	OOGJQPCLVADCPB-UHFFFAOYNA-N	OC1=CC=C(C=C1C(C=2C=CC=CC2)CCN(C(C)C)C(C)C)C	530	True	True	False		False	False	null	null	96	null	null	null	null	36.21	SZ_3-_149	324.2247:1811 325.22805:1047 326.23141:0	167.03484:33 172.4176:9 239.16426:48 267.81183:8 277.94888:4 293.70096:13 309.17523:171 321.2121:31358	0	0	0	0	6	0	0	0	0	0	0	0	0	0	0	0	0	0
260	5.245	325.078	w/o MS2:NCGC00179760-02!4,5-dihydroxy-9,10-dioxo-3-propylanthracene-2-carboxylic acid	[M-H]-		0.012	True	null	32507199	C18H14O6	Anthracenecarboxylic acids	GBEKAVKMYUMWQR-UHFFFAOYSA-N	O=C(O)C1=CC=2C(=O)C=3C=CC=C(O)C3C(=O)C2C(O)=C1CCC	530	True	True	False		False	False	null	null	98.1	null	null	null	null	23	WX_3-_118	325.07791:1150 326.08126:0 327.08462:0	249.1521:326 284.1459:438 317.09329:707	606	0	0	0	0	0	0	0	0	0	0	0	0	0	0	0	0	696
261	4.459	325.149	w/o MS2:4-amino-2-hydroxy-5-[[1-hydroxy-1-(5-oxo-6-bicyclo[4.1.0]hept-3-enyl)propan-2-yl]amino]-5-oxopentanoic acid	[M-H]-		0.012	True	null	32514774	C15H22N2O6	Glutamic acid and derivatives	SYGQXRLXOOXDRP-UHFFFAOYSA-N	O=C(O)C(O)CC(N)C(O)=NC(C)C(O)C12C(=O)C=CCC2C1	530	True	True	False		False	False	null	null	99.9	null	null	null	null	37.78	SY_1-_112	325.14896:1937 326.15231:488 327.15567:19067	143.03468:252 156.99554:1875 287.14249:71	0	0	0	0	0	0	0	0	0	0	0	0	0	0	0	0	0	0
262	7.236	325.184	HYDROQUINIDINE	[M-H]-	found in higher mz's MsMs_817	0.012	True	null	3251922	C20H26N2O2		LJOQGZACKSYWCH-UHFFFAOYSA-N	OC(C=1C=CN=C2C=CC(OC)=CC21)C3N4CCC(C3)C(C4)CC	430	True	True	True		False	False	null	null	84.2	null	86.9	78.7	50	420.55	BF1115Y_1-_131	325.18417:24825 326.18752:14400 327.19088:3819	306.89935:278 325.18396:20999	210865	199700	216421	169097	174323	171269	192120	189576	180651	173840	186049	160231	146461	154716	164770	166821	139477	272055
263	9.507	325.184	w/o MS2:Dodecylbenzenesulfonic acid	[M-H]-		0.047	True	null	3251843	C18H30O3S	Benzenesulfonic acids and derivatives	KWXICGTUELOLSQ-UHFFFAOYSA-N	CCCCCCCCCCCCC1=CC=C(C=C1)S(O)(=O)=O	530	True	True	False		False	False	null	null	100	null	null	null	null	35.33	Solvent_blank 6-_095	325.1843:2430 326.18765:736 327.19101:482	102.95847:440 126.90412:669 181.0762:448 241.0094:481 324.9072:557	14333	16531	17621	14140	13254	17911	18591	15150	18283	18480	16430	17441	18071	20185	11433	16032	13431	15964
264	7.152	325.184	HYDROQUINIDINE	[M-H]-	similar chromatogram in higher mz_819	0.918	True	null	3251922	C20H26N2O2		LJOQGZACKSYWCH-UHFFFAOYSA-N	OC(C=1C=CN=C2C=CC(OC)=CC21)C3N4CCC(C3)C(C4)CC	430	True	True	True		False	False	null	null	84.6	null	88	78.7	50	1747.73	BD11X_3-_104	325.18436:94648 326.18771:74366 327.19107:24481	296.06107:58 325.18521:21098	887322	911840	918420	642093	637342	805808	788219	791253	822666	762172	845575	735455	692686	785421	698028	782887	556309	1181326
265	7.067	325.185	HYDROQUINIDINE	[M-H]-	found in higher mz's MsMs_385; found in higher mz's MsMs_269; found in higher mz's MsMs_268; found in higher mz's MsMs_267; found in higher mz's MsMs_266; found in higher mz's MsMs_1115; found in higher mz's MsMs_1183	0.071	True	null	3251922	C20H26N2O2		LJOQGZACKSYWCH-UHFFFAOYSA-N	OC(C=1C=CN=C2C=CC(OC)=CC21)C3N4CCC(C3)C(C4)CC	430	True	True	True		False	False	null	null	84.3	null	86.8	78.7	50	4453.08	SZ_2-_138	325.18488:256374 326.18823:195991 327.19159:67584	134.86264:60 195.65237:47 199.09833:305 214.01369:94 233.09073:27 255.23526:101 274.98636:72 288.06247:62 293.1785:171 294.21301:1184 297.24438:2429 325.18365:156033 325.67245:1206	177806	192500	179883	128797	131530	174476	157436	161501	165371	156347	167656	159941	147266	176236	142610	158292	125721	266573
266	7.067	325.258	w/o MS2:hydroquinidine	[M-H]-	ion correlated with 183; similar chromatogram in higher mz_456	0.059	True	null	32525812	C20H26N2O2	Cinchona alkaloids	LJOQGZACKSYWCH-WZBLMQSHSA-N	OC(C=1C=CN=C2C=CC(OC)=CC21)C3N4CCC(C3)C(C4)CC	530	True	True	False		False	False	null	null	100	null	null	null	null	90.31	SY_1-_112	325.2579:5565 326.26125:1050 327.26461:1393	101.02214:61 134.89522:672 141.08864:71 171.00388:173 172.00272:179 192.08066:92 219.79008:49 225.4548:86 293.17905:44095 293.58105:227 295.1778:3511 298.25214:107	0	0	0	0	0	0	0	0	0	0	0	0	0	0	0	0	0	458
267	7.067	325.439	Unknown	[M-H]-	ion correlated with 266; ion correlated with 268	0.059	True	null	null	null	null	null	null	999	False	False	False		False	False	null	null	null	null	null	null	null	31.19	SY_1-_112	325.43881:1799 326.44216:757 327.44552:1235	101.02214:61 134.89522:672 141.08864:71 171.00388:173 172.00272:179 192.08066:92 219.79008:49 225.4548:86 293.17905:44095 293.58105:227 295.1778:3511 298.25214:107	217	239	421	218	506	177	440	120	133	559	109	362	231	79	143	256	0	367
268	7.067	325.584	Unknown	[M-H]-	ion correlated with 266; ion correlated with 267	0.059	True	null	null	null	null	null	null	999	False	False	False		False	False	null	null	null	null	null	null	null	29.11	SY_1-_112	325.58545:1536 326.5888:1217 327.59216:777	101.02214:61 134.89522:672 141.08864:71 171.00388:173 172.00272:179 192.08066:92 219.79008:49 225.4548:86 293.17905:44095 293.58105:227 295.1778:3511 298.25214:107	0	794	123	198	0	291	252	397	0	256	629	513	325	336	65	637	0	135
269	7.067	325.707	Unknown	[M-H]-		0.024	True	null	null	null	null	null	null	999	False	False	False		False	False	null	null	null	null	null	null	null	25.06	SY_1-_112	325.72931:1166 326.73266:1590 327.73602:1201	101.02214:61 134.89522:672 141.08864:71 171.00388:173 172.00272:179 192.08066:92 219.79008:49 225.4548:86 293.17905:44095 293.58105:227 295.1778:3511 298.25214:107	0	681	264	0	173	0	409	308	848	115	585	723	313	0	623	103	46	296
270	7.067	325.874	Unknown	[M-H]-		0.012	True	null	null	null	null	null	null	999	False	False	False		False	False	null	null	null	null	null	null	null	22	SY_1-_112	325.87421:1100 326.87756:896 327.88092:882	101.02214:61 134.89522:672 141.08864:71 171.00388:173 172.00272:179 192.08066:92 219.79008:49 225.4548:86 293.17905:44095 293.58105:227 295.1778:3511 298.25214:107	175	259	650	0	0	334	419	0	267	0	197	494	56	196	0	0	366	158
271	8.863	326.269	Unknown	[M-H]-	ion correlated with 846; ion correlated with 944	0.059	True	null	null	null	null	null	null	999	False	False	False		False	False	null	null	null	null	null	null	null	157.78	SY_1-_112	326.26978:7906 327.27313:5405 328.27649:0	103.12823:72 112.98463:1261 119.94627:4 129.01811:92 155.04402:64 170.94757:57 187.1321:89 197.44972:85 207.05812:183 234.0954:191 242.94327:71 255.23062:20 297.15408:199 309.10416:85 311.16922:1224 316.64212:91 319.22638:195 325.18546:682	37	0	568	0	0	0	0	0	0	0	0	0	0	0	0	0	0	457
272	5.132	327.162	w/o MS2:1,7-bis(4-hydroxyphenyl)-5-methoxyheptan-3-one	[M-H]-		0.012	True	null	32716031	C20H24O4		PASZRDILCDRSOZ-UHFFFAOYSA-N	O=C(CCC1=CC=C(O)C=C1)CC(OC)CCC2=CC=C(O)C=C2	530	True	True	False		False	False	null	null	99.9	null	null	null	null	29.2	SZ_2-_138	327.16177:1460 328.16512:571 329.16848:405	208.07132:397 244.87155:1379 276.79889:302 291.16022:1095 300.63062:822 313.2352:467	0	0	0	0	0	0	0	0	0	0	0	0	0	0	0	0	0	0
273	4.459	327.163	w/o MS2:6a,7,8-trihydroxy-3-methyl-3,4,5,6,7,12a-hexahydro-2H-benzo[a]anthracene-1,12-dione	[M-H]-		0.035	True	null	32716455	C19H20O5	Tetralins	CRULJZWXPCYLAC-UHFFFAOYSA-N	O=C1C2=C(CCC3(O)C(O)C=4C(O)=CC=CC4C(=O)C23)CC(C)C1	530	True	True	False		False	False	null	null	99.9	null	null	null	null	74.96	SY_1-_112	327.16293:4906 328.16628:2407 329.16964:1712	146.03589:80 169.12485:39 287.14249:92 327.1629:4763	0	0	0	0	0	0	696	7	0	0	0	0	0	0	0	0	0	0
274	7.152	327.183	w/o MS2:NCGC00180698-03!(2S)-2-[(1S)-1-carboxyundecyl]-5-oxooxolane-2-carboxylic acid	[M-H]-		0.059	True	null	32718201	C17H28O6	Tricarboxylic acids and derivatives	TUXHHVJPGQUPCF-DYVFJYSZSA-N	O=C1OC(C(=O)O)(CC1)C(C(=O)O)CCCCCCCCCC	530	True	True	False		False	False	null	null	99.9	null	null	null	null	104.22	CD1110X_1-_133	327.18347:6024 328.18682:2074 329.19018:1095	111.00949:134 297.08209:368 326.18628:5794	66162	71159	75912	40309	40789	60784	57232	45494	70171	49884	62990	49150	48690	54201	39835	51916	35534	94353
275	3.985	327.217	Unknown (carbon number 18); PlaSMA ID-722	[M-H]-		0.153	True	5.1	32721811	C18H32O5	Unknown			430	True	True	True		False	False	null	null	81.6	100	73	82.7	50	464.56	WY_1-_123	327.21811:5892 328.22146:4548 329.22482:0	85.03067:12 131.11401:116 156.98396:826 175.02412:195 195.06491:934 209.12106:181 234.0701:85 289.5123:44 323.09766:89 327.21722:6650	5155	5307	4678	1223	83	307	2654	3650	4703	252	117	220	0	45	0	109	0	10174
276	3.899	327.218	w/o MS2:Unknown (carbon number 18); PlaSMA ID-718	[M-H]-		0.012	True	6.63	3272175	C18H32O5	Unknown			530	True	True	False		False	False	null	null	100	100	null	null	null	27.3	WX_3-_118	327.21756:1388 328.22091:1462 329.22427:1679	111.00798:42 113.02338:1805 138.02892:62 153.01863:51 178.05598:158 313.10635:231 325.14145:61	1386	477	149	253	38	998	604	276	292	2079	743	2596	24	71	0	2164	0	340
277	3.45	327.218	w/o MS2:Unknown (carbon number 18); PlaSMA ID-718	[M-H]-		0.012	True	6.63	3272175	C18H32O5	Unknown			530	True	True	False		False	False	null	null	100	99.9	null	null	null	85.33	WY_3-_161	327.21762:4266 328.22097:1383 329.22433:14081	101.0248:724 117.32072:540 154.06441:583 173.12216:355 193.04726:462 205.07359:224 219.10255:533 249.05582:353 275.10706:333 289.13882:697 303.03717:364 314.04547:533	554	1574	838	450	0	35	66	0	1435	151	613	350	712	2321	0	750	0	1252
278	4.627	327.218	Unknown (carbon number 18); PlaSMA ID-722	[M-H]-	found in higher mz's MsMs_574; found in higher mz's MsMs_283; similar chromatogram in higher mz_283; found in higher mz's MsMs_794	0.118	True	5.1	32721811	C18H32O5	Unknown			430	True	True	True		False	False	null	null	82.1	100	74.6	82.7	50	237.31	SY_2-_148	327.21729:10370 328.22064:6940 329.224:260711	82.02831:62 85.0277:189 111.00913:252 112.98477:238 125.02296:352 155.10626:107 171.06686:112 177.02193:51 188.09854:45 193.0498:347 316.19305:158 323.68323:57 327.21774:5091	890	2104	1180	591	1097	1100	1280	760	1956	1854	2751	1194	0	1036	1677	524	593	1401
279	9.494	327.254	w/o MS2:1,2-dihydroxyheptadec-16-en-4-yl acetate	[M-H]-		0.024	True	null	32725406	C19H36O4	Long-chain fatty alcohols	MFLWBVVCOWPUBA-UHFFFAOYSA-N	O=C(OC(CCCCCCCCCCCC=C)CC(O)CO)C	530	True	True	False		False	False	null	null	100	null	null	null	null	24.37	BE13X_1-_136	327.25375:1372 328.2571:391 329.26046:247	125.0249:55 160.95415:88 255.2318:1843 300.96881:29	0	0	0	0	0	420	303	0	0	0	556	485	0	0	0	0	0	11498
280	9.924	327.291	w/o MS2:icos-19-ene-1,2,4-triol	[M-H]-		0.071	True	null	32729047	C20H40O3	Long-chain fatty alcohols	QVLYXPULBWQTJW-UHFFFAOYSA-N	OCC(O)CC(O)CCCCCCCCCCCCCCC=C	530	True	True	False		False	False	null	null	100	null	null	null	null	403.13	SY_2-_148	327.29071:26573 328.29406:10921 329.29742:1305	105.07133:360 152.07561:321 169.08835:657 179.05443:1074 212.95828:388 257.09866:378 271.25378:572 311.16809:3864 312.29636:978 315.20123:321 325.18454:2324	0	0	0	0	0	0	0	0	0	0	0	0	0	0	54	0	0	785
281	3.534	329.017	w/o MS2:Furosemide	[M-H]-	ion correlated with 244	0.012	True	null	32900046	C12H11ClN2O5S	Aminobenzenesulfonamides	ZZUFCTLCJUWOSV-UHFFFAOYSA-N	C=1C=C(CNC2=CC(=C(C=C2C(=O)O)S(N)(=O)=O)Cl)OC1	530	True	True	False		False	False	null	null	85.9	null	null	null	null	24.84	Solvent_blank 1-_090	329.017:1450 330.02035:0 331.02371:0	89.02448:1012 161.04868:836 193.01361:414 228.98273:360 231.96599:1443 240.92262:505 245.07043:595 271.07449:267 275.01776:1098 285.13266:1091 297.09583:400 311.16586:271 323.96725:359	0	0	0	0	0	60	0	0	0	0	0	0	0	0	0	0	0	1719
282	9.228	329.233	w/o MS2:FA 18:1+3O; PlaSMA ID-741	[M-H]-	ion correlated with 382; ion correlated with 897; adduct linked to 321_[M+Na-2H]-	0.047	True	7.7	32923279	C18H34O5	Oxidized fatty acids	MDIUMSLCYIJBQC-UHFFFAOYNA-N	O=C(O)CCCCCCCC(O)C=CC(O)C(O)CCCCC	530	True	True	False		False	False	null	null	100	100	null	null	null	185.6	SZ_2-_138	329.23273:15105 330.23608:9624 331.23944:1821	96.95926:1279 111.0816:952 113.02357:1050 151.11249:574 170.27129:247 173.08148:519 183.17535:853 187.09554:1147 199.09039:1202 208.76189:410 241.10745:371 243.19437:731 254.10722:345 261.5051:536 279.23239:2483 284.22525:1290 289.60339:278 295.22751:760 299.72714:328 306.21808:750 311.16937:2653 321.20914:376 325.18286:4359 328.21625:774	4686	6368	5563	498	585	1096	624	2790	1255	857	2136	0	516	0	0	0	0	672
283	4.634	329.233	FA 18:1+3O; PlaSMA ID-735	[M-H]-	similar chromatogram in higher mz_342; found in higher mz's MsMs_794; found in higher mz's MsMs_390; found in higher mz's MsMs_342; found in higher mz's MsMs_1074; found in higher mz's MsMs_806; similar chromatogram in higher mz_574; found in higher mz's MsMs_574; similar chromatogram in higher mz_1514; found in higher mz's MsMs_1514; found in higher mz's MsMs_804	0.224	True	6.43	3292312	C18H34O5	Oxidized fatty acids	MDIUMSLCYIJBQC-UHFFFAOYNA-N	O=C(O)CCCCCCCC(O)C=CC(O)C(O)CCCCC	430	True	True	True		False	False	null	null	81	100	82.9	65.5	50	724	SY_1-_112	329.23325:73279 330.2366:50416 331.23996:9004	87.00912:46 95.01501:90 97.02836:163 111.41529:45 130.96587:141 145.03371:129 171.10344:1494 174.9532:178 179.71295:63 224.12912:92 247.13135:151 281.09076:143 294.17786:53 307.18689:63 318.13464:121 325.14285:295 329.23312:16396	8828	7437	9731	1991	5824	7381	3630	11199	10373	2895	2391	3605	1018	1385	2566	2459	1537	17223
284	4.265	329.234	w/o MS2:FA 18:1+3O; PlaSMA ID-737	[M-H]-	similar chromatogram in higher mz_805	0.2	True	7.08	32923318	C18H34O5	Oxidized fatty acids	MDIUMSLCYIJBQC-UHFFFAOYNA-N	O=C(O)CCCCCCCC(O)C=CC(O)C(O)CCCCC	530	True	True	False		False	False	null	null	100	100	null	null	null	996.11	SZ_1-_154	329.2337:188009 330.23705:370431 331.24041:53659	83.01428:502 119.03402:2253 148.05518:528 191.2258:334 195.0652:972 327.2135:1041	8688	4364	7567	2927	6649	4718	10235	8375	7943	13453	10476	14207	4817	3286	4205	2463	5756	13749
285	3.45	330.235	Unknown	[M-H]-		0.012	True	null	null	null	null	null	null	999	False	False	False		False	False	null	null	null	null	null	null	null	42.4	SY_2-_148	330.23532:2120 331.23867:2103 332.24203:326	101.02251:127 129.0587:86 141.00275:404 159.0269:58 165.00243:130 199.05934:26 209.0842:1527 219.10295:154 235.09204:344 257.19278:50 299.09668:15 313.04767:20	785	168	739	0	0	0	119	0	0	0	70	0	196	0	0	0	0	860
286	3.52	331.073	w/o MS2:2-(2,6-dihydroxy-4-methoxycarbonylbenzoyl)-3-hydroxybenzoic acid	[M-H]-	found in higher mz's MsMs_577; found in higher mz's MsMs_523	0.024	True	null	33107123	C16H12O8	Benzophenones	QPQRGIHXJVTGCW-UHFFFAOYSA-N	O=C(O)C=1C=CC=C(O)C1C(=O)C2=C(O)C=C(C=C2O)C(=O)OC	530	True	True	False		False	False	null	null	99.7	null	null	null	null	25.3	Solvent_blank 2-_091	331.07336:1374 332.07671:588 333.08007:3941	226.01373:598 279.01517:448 307.0018:414 311.16501:434	0	0	0	0	0	581	0	0	0	0	421	0	0	837	0	0	0	4339
287	4.627	331.244	w/o MS2:5-[2-(furan-3-yl)ethyl]-8-hydroxy-5,6,8a-trimethyl-3,4,4a,6,7,8-hexahydronaphthalene-1-carboxylic acid	[M-H]-	ion correlated with 390	0.012	True	null	33124069	C20H28O4	Colensane and clerodane diterpenoids	XWKYXEIGWQYOCY-UHFFFAOYSA-N	O=C(O)C1=CCCC2C1(C)C(O)CC(C)C2(C)CCC3=COC=C3	530	True	True	False		False	False	null	null	99.4	null	null	null	null	29.52	WZ_2-_134	331.24396:1476 332.24731:483 333.25067:0	85.02808:183 111.00788:181 119.03392:14 128.96011:98 130.08801:307 147.08163:232 159.03011:232 167.10854:64 171.10104:5668 176.0699:142 240.34108:97 261.06073:419 322.19705:882 329.23419:40557	0	206	0	189	312	78	265	372	792	0	858	0	0	8	71	0	95	409
288	3.515	333.073	w/o MS2:Unknown (carbon number 20); PlaSMA ID-750	[M-H]-	found in higher mz's MsMs_437; adduct linked to 244_[M-H2O-H]-	0.035	True	9.33	33307709	C20H14O5	Unknown			530	True	True	False		False	False	null	null	98.9	99.8	null	null	null	29.24	Solvent_blank 1-_090	333.07266:1699 334.07601:0 335.07937:1076	89.02448:1012 161.04868:836 193.01361:414 228.98273:360 231.96599:1443 240.92262:505 245.07043:595 271.07449:267 275.01776:1098 285.13266:1091 297.09583:400 311.16586:271 323.96725:359	0	0	0	0	0	0	0	0	0	0	0	0	0	0	0	0	21	4913
289	3.618	333.119	w/o MS2:MITOMYCIN C	[M-H]-	ion correlated with 290	0.012	True	null	33312045	C15H18N4O5	Mitomycins	NWIBSHFKIJFRCO-WUDYKRTCSA-N	O=C1C2=C(C(=O)C(N)=C1C)C(COC(=N)O)C3(OC)N2CC4NC43	530	True	True	False		False	False	null	null	99.9	null	null	null	null	213.74	Solvent_blank 2-_091	333.11923:10687 334.12258:6626 335.12594:586	161.04646:1181 187.94208:112 231.04694:182 253.93573:206 261.0972:16 273.40765:57 300.9772:170 317.05643:2087 319.05811:221 332.59579:105	0	0	0	0	0	0	0	0	0	0	0	56	0	0	0	0	0	4247
290	3.674	333.121	w/o MS2:MITOMYCIN C	[M-H]-	ion correlated with 289	0.012	True	null	33312045	C15H18N4O5	Mitomycins	NWIBSHFKIJFRCO-WUDYKRTCSA-N	O=C1C2=C(C(=O)C(N)=C1C)C(COC(=N)O)C3(OC)N2CC4NC43	530	True	True	False		False	False	null	null	100	null	null	null	null	22.83	BE13X_3-_146	333.12082:1141 334.12417:291 335.12753:233	125.02175:293 146.97974:528 187.09796:347 247.02827:502 314.11343:450	0	0	0	0	0	0	0	0	0	0	0	455	0	0	0	0	0	9536
291	5.694	333.208	w/o MS2:14-(hydroxymethyl)-5,9-dimethyl-15-oxapentacyclo[11.3.1.0?,??.0?,?.0??,??]heptadecane-5-carboxylic acid	[M-H]-	ion correlated with 904	0.024	True	null	33320798	C20H30O4	Kaurane diterpenoids	VUKHFRDPHIDEAW-UHFFFAOYSA-N	O=C(O)C1(C)CCCC2(C)C1CCC34CC(CCC23)C5(OC54)CO	530	True	True	False		False	False	null	null	100	null	null	null	null	106.54	SZ_3-_149	333.20798:5771 334.21133:6859 335.21469:1229	188.19318:89 193.05005:345 250.00058:85 258.57535:134 283.13629:3192 291.16171:1578 295.13605:259 308.14709:57 311.13174:222 320.11975:79	0	0	0	0	0	0	0	0	0	0	0	143	0	0	0	0	0	0
292	8.498	333.245	w/o MS2:Dihydroxy (3Alpha,12Alpha)Pregnan-20-One	[M-H]-	ion correlated with 398; ion correlated with 510; ion correlated with 516; ion correlated with 212; ion correlated with 251; ion correlated with 257; ion correlated with 363; ion correlated with 840; adduct linked to 332_[M+Na-2H]-; found in higher mz's MsMs_332	0.012	True	null	3332435	C21H34O3		QIVOTMOKECOCJC-OKUZHXNBSA-N	O=C(C)C1CCC2C3CCC4CC(O)CCC4(C)C3CC(O)C12C	530	True	True	False		False	False	null	null	99.9	null	null	null	null	42.81	SZ_1-_154	333.2449:3531 334.24825:1090 335.25161:403	80.96468:136 114.93024:125 119.08453:89 132.869:106 136.03775:109 180.9727:23 200.08919:77 209.15259:173 216.08459:188 249.12137:72 265.11472:32 297.15424:716 309.20947:52 312.17117:922 319.23016:3188 320.22879:1580 322.21182:6624 325.18597:2742	0	0	0	0	0	0	0	0	0	0	0	0	0	0	0	0	0	0
293	9.536	333.246	w/o MS2:Dihydroxy (3Alpha,12Alpha)Pregnan-20-One	[M-H]-	ion correlated with 478; ion correlated with 743; ion correlated with 395	0.012	True	null	3332435	C21H34O3		QIVOTMOKECOCJC-OKUZHXNBSA-N	O=C(C)C1CCC2C3CCC4CC(O)CCC4(C)C3CC(O)C12C	530	True	True	False		False	False	null	null	99.6	null	null	null	null	24.51	SY_2-_148	333.24619:1597 334.24954:1034 335.2529:0	96.04589:0 100.93192:632 109.58581:66 116.92742:1189 118.92501:30 129.01546:133 141.09149:299 151.02016:151 171.10161:763 176.9937:96 178.97137:112 187.09592:11 191.05421:228 193.05151:88 200.01292:173 205.08282:67 215.09166:55 216.13414:118 234.1133:28 239.23964:119 253.7807:131 261.0975:81 267.27142:170 271.2262:57 281.24908:42 298.27792:20 306.17679:194 313.27151:4165 319.98196:104 331.19266:95	0	0	0	0	0	0	0	0	0	0	0	0	0	0	0	0	0	0
294	6.956	337.183	w/o MS2:coronardine	[M-C6H10O4-H]-	adduct linked to 542_[M-H]-	0.035	True	null	3371937	C21H26N2O2	Ibogan-type alkaloids	NVVDQMVGALBDGE-UHFFFAOYSA-N	O=C(OC)C12C=3NC=4C=CC=CC4C3CCN5CC(CC(CC)C51)C2	530	True	True	False		False	False	null	null	93.5	null	null	null	null	57.71	SY_1-_112	337.18271:3357 338.18606:2686 339.18942:2584	157.01418:139 229.78317:80 263.26874:136 301.21439:65 319.17142:34 329.23248:66 337.18259:1273	1538	462	281	89	340	191	174	854	256	449	293	112	130	179	540	280	133	755
295	7.067	337.184	w/o MS2:coronardine	[M-H]-		0.024	True	null	3371937	C21H26N2O2	Ibogan-type alkaloids	NVVDQMVGALBDGE-UHFFFAOYSA-N	O=C(OC)C12C=3NC=4C=CC=CC4C3CCN5CC(CC(CC)C51)C2	530	True	True	False		False	False	null	null	94.6	null	null	null	null	28.02	BE13X_2-_109	337.18375:1547 338.1871:1012 339.19046:1276	112.98508:2103 155.10637:303 163.05171:721 180.97482:2033 186.0005:502 223.41037:448 239.35268:995 288.56387:405 325.18289:5414 337.02707:526	10197	8961	10342	4714	9979	3167	7459	4042	9087	7416	6786	6618	5750	5073	6669	2456	6426	11816
296	6.872	337.184	w/o MS2:coronardine	[M-H]-		0.012	True	null	3371937	C21H26N2O2	Ibogan-type alkaloids	NVVDQMVGALBDGE-UHFFFAOYSA-N	O=C(OC)C12C=3NC=4C=CC=CC4C3CCN5CC(CC(CC)C51)C2	530	True	True	False		False	False	null	null	95.2	null	null	null	null	61.06	SZ_2-_138	337.18433:3154 338.18768:983 339.19104:1112	92.92784:334 101.02554:479 115.02016:579 156.99506:1316 172.83229:357 183.06625:510 205.25757:388 262.00607:307 283.67728:241 297.15167:1028 311.16824:16290 314.21597:612 321.20752:483 325.18396:29634 326.18738:5566 328.18176:533 334.01523:347 335.22061:690	665	1611	332	0	364	1490	0	1543	984	52	1318	0	0	424	70	1250	59	2238
297	7.764	337.205	w/o MS2:Bavachinin A	[M-H]-		0.071	True	null	33720111	C21H22O4	6-prenylated flavanones	VOCGSQHKPZSIKB-FQEVSTJZSA-N	O=C1C2=CC(=C(OC)C=C2OC(C3=CC=C(O)C=C3)C1)CC=C(C)C	530	True	True	False		False	False	null	null	99.3	null	null	null	null	1152.52	SZ_2-_138	337.20474:84385 338.20809:51755 339.21145:379138	99.92226:357 157.01109:642 179.05544:4079 181.03523:178 229.43134:94 267.125:46 293.90085:64 297.15112:538	169	223	199	179	119	211	218	234	322	166	39	210	203	197	112	182	98	355
298	7.88	337.205	w/o MS2:Bavachinin A	[M-H]-		0.047	True	null	33720111	C21H22O4	6-prenylated flavanones	VOCGSQHKPZSIKB-FQEVSTJZSA-N	O=C1C2=CC(=C(OC)C=C2OC(C3=CC=C(O)C=C3)C1)CC=C(C)C	530	True	True	False		False	False	null	null	99.2	null	null	null	null	47.86	WZ_3-_108	337.20486:2834 338.20821:2887 339.21157:108456	135.03242:276 174.00218:362 313.97397:231 314.16483:664 326.18839:557	5572	7351	8393	7156	4745	6955	10323	7702	11210	5467	1765	8029	7031	7006	3700	6012	3240	14320
299	7.937	339.199	Yohimbic Acid	[M-H]-		0.047	True	3814	33917142	C20H24N2O3	Corynanthean-type alkaloids	AADVZSXPNRLYLV-UHFFFAOYNA-N	OC1CCC2CN3CCC4=C(NC5=CC=CC=C45)C3CC2C1C(O)=O	430	True	True	True		False	False	null	null	70.3	99.9	75	73.1	66.7	2791.02	SZ_1-_154	339.19931:137133 340.20266:43252 341.20602:12417	163.11192:158 197.30347:64 266.60583:54 321.11945:63 339.19962:51735	88674	86340	90280	81557	89626	65319	77957	90855	70483	80517	62469	80338	60071	66486	73053	66980	78575	107540
300	7.88	339.2	w/o MS2:Yohimbic Acid	[M-H]-	found in higher mz's MsMs_651	0.929	True	3814	33917142	C20H24N2O3	Corynanthean-type alkaloids	AADVZSXPNRLYLV-UHFFFAOYNA-N	OC1CCC2CN3CCC4=C(NC5=CC=CC=C45)C3CC2C1C(O)=O	530	True	True	False		False	False	null	null	68.4	99.9	null	null	null	642.65	SY_3-_156	339.19962:141922 340.20297:84233 341.20633:28651	134.89319:242 165.74457:55 198.89989:55 204.43303:161 261.13315:41 292.1185:61 294.00345:120 311.16788:482 334.20395:89 339.19965:72965 339.53149:494	308277	324558	325281	267539	257742	222994	266112	300464	240395	257317	194952	251439	198210	229865	229176	218623	238934	441861
301	7.657	339.2	w/o MS2:Yohimbic Acid	[M-H]-	ion correlated with 302; found in higher mz's MsMs_310; found in higher mz's MsMs_307; found in higher mz's MsMs_303	0.047	True	3814	33917142	C20H24N2O3	Corynanthean-type alkaloids	AADVZSXPNRLYLV-UHFFFAOYNA-N	OC1CCC2CN3CCC4=C(NC5=CC=CC=C45)C3CC2C1C(O)=O	530	True	True	False		False	False	null	null	68.2	99.9	null	null	null	5817.47	SZ_2-_138	339.19992:323185 340.20327:173272 341.20663:49178	172.10091:24 186.07812:79 324.26321:171 339.1994:184034	6999	11843	8645	5479	5995	5539	5930	6687	11904	4267	8790	7533	10999	4160	6590	11555	7318	20895
302	7.61	339.2	w/o MS2:Yohimbic Acid	[M-H]-	ion correlated with 301	0.035	True	3814	33917142	C20H24N2O3	Corynanthean-type alkaloids	AADVZSXPNRLYLV-UHFFFAOYNA-N	OC1CCC2CN3CCC4=C(NC5=CC=CC=C45)C3CC2C1C(O)=O	530	True	True	False		False	False	null	null	68.1	99.9	null	null	null	3761.2	SY_2-_148	339.20001:294228 340.20336:11664 341.20672:5653	129.0188:522 138.4803:359 163.11093:376 172.84254:666 177.04123:1053 182.1265:547 191.05315:1126 196.15237:769 201.07936:522 207.17424:553 209.61093:1057 215.08202:471 229.66347:719 244.14349:566 293.2092:355 297.14877:1119 309.21039:505 315.1463:271 323.16757:297 326.18707:2121 338.22147:683 339.19968:408005	28341	8281	27093	19475	18824	17161	22522	21993	29024	16338	17223	19564	5253	22417	15996	17488	25444	47457
303	7.657	339.275	w/o MS2:4-methoxy-6-[2-[4-(3-methylbut-2-enoxy)phenyl]ethyl]-1,3-benzodioxole	[M-H]-	ion correlated with 863; ion correlated with 867; ion correlated with 799	0.071	True	null	33927219	C21H24O4	Stilbenes	UOUFYEQUUCSLPP-UHFFFAOYSA-N	O(C=1C=C(C=C2OCOC12)CCC3=CC=C(OCC=C(C)C)C=C3)C	530	True	True	False		False	False	null	null	99.5	null	null	null	null	87.46	SY_1-_112	339.27527:5626 340.27862:0 341.28198:1200	125.09851:550 196.68007:397 217.0867:672 309.49417:274 311.17035:1012 325.18369:1522	0	0	0	0	0	0	0	0	27	533	0	0	0	0	0	0	0	0
304	7.966	339.316	w/o MS2:5-Hydroxy-2',4',7,8-Tetramethoxyflavone	[M-H]-		0.012	True	null	33931412	C19H18O7	8-O-methylated flavonoids	AHUAGKUYEMQHTH-UHFFFAOYSA-N	O=C1C=C(OC2=C(OC)C(OC)=CC(O)=C12)C=3C=CC(OC)=CC3OC	530	True	True	False		False	False	null	null	99.7	null	null	null	null	25.04	SY_3-_156	339.31641:1252 340.31976:678 341.32312:181	113.3217:89 152.99594:212 180.07343:130 209.07581:87 221.83878:155 240.20822:57 255.23212:2467 286.12128:56 295.22644:217 310.20438:55 326.18552:252 339.15198:189	246	1155	184	355	221	196	147	428	276	66	72	215	150	259	301	96	335	340
305	7.657	339.46	Unknown	[M-H]-	ion correlated with 863; ion correlated with 867; ion correlated with 888; ion correlated with 306; ion correlated with 303; ion correlated with 309; ion correlated with 799; ion correlated with 149	0.035	True	null	null	null	null	null	null	999	False	False	False		False	False	null	null	null	null	null	null	null	35.28	SY_1-_112	339.46002:1926 340.46337:1600 341.46673:1299	125.09851:550 196.68007:397 217.0867:672 309.49417:274 311.17035:1012 325.18369:1522	0	0	0	0	0	0	0	0	0	0	0	81	0	0	0	0	0	0
306	7.628	339.518	Unknown	[M-H]-	ion correlated with 867; ion correlated with 888; ion correlated with 302; ion correlated with 301; ion correlated with 303; ion correlated with 305; ion correlated with 309; ion correlated with 310; ion correlated with 799	0.012	True	null	null	null	null	null	null	999	False	False	False		False	False	null	null	null	null	null	null	null	26.88	SZ_1-_154	339.51834:1358 340.52169:283 341.52505:0	116.05:140 149.04808:4 159.02985:166 177.0416:168 185.11469:255 201.76152:218 202.81302:21 206.507:314 209.9221:429 216.99483:152 222.43568:77 241.15732:315 247.1118:424 271.23001:16 274.18866:199 305.21545:532 313.23999:145 319.23068:654 338.48727:147 339.19958:183856 339.43524:1430	0	0	0	0	0	0	0	0	0	0	608	0	0	0	0	0	0	0
307	7.657	339.575	Unknown	[M-H]-		0.024	True	null	null	null	null	null	null	999	False	False	False		False	False	null	null	null	null	null	null	null	28.56	SZ_2-_138	339.58228:1173 340.58563:1053 341.58899:378	172.10091:440 186.07812:564 300.19983:816 324.26321:516 339.1994:56252	0	0	0	0	0	0	0	0	84	0	0	0	0	0	0	0	0	0
308	7.601	339.582	Unknown	[M-H]-		0.012	True	null	null	null	null	null	null	999	False	False	False		False	False	null	null	null	null	null	null	null	26.92	SY_2-_148	339.58188:1346 340.58523:541 341.58859:0	134.89383:1803 184.10989:23 269.6113:26 319.2308:796 338.3858:30	0	0	0	0	0	0	0	0	0	0	0	0	0	0	0	0	0	0
309	7.657	339.608	Unknown	[M-H]-	ion correlated with 867; ion correlated with 306; ion correlated with 303; ion correlated with 305; ion correlated with 799; ion correlated with 149	0.012	True	null	null	null	null	null	null	999	False	False	False		False	False	null	null	null	null	null	null	null	36.94	SY_1-_112	339.60828:1847 340.61163:788 341.61499:729	125.09851:550 196.68007:397 217.0867:672 309.49417:274 311.17035:1012 325.18369:1522	0	0	23	0	0	0	0	0	0	0	0	0	0	0	0	0	0	0
310	7.657	339.638	Unknown	[M-H]-	ion correlated with 306	0.024	True	null	null	null	null	null	null	999	False	False	False		False	False	null	null	null	null	null	null	null	24.54	SY_2-_148	339.63766:1308 340.64101:1412 341.64437:214	196.03917:9 337.20102:31290	0	0	0	0	0	0	0	0	0	16	0	7	0	0	0	0	0	778
311	7.657	339.734	Unknown	[M-H]-		0.012	True	null	null	null	null	null	null	999	False	False	False		False	False	null	null	null	null	null	null	null	21.64	SZ_1-_154	339.73392:1082 340.73727:512 341.74063:734	183.01317:571 237.44229:61 340.20209:45066	0	0	0	0	0	0	0	0	0	0	0	0	0	0	54	0	94	0
312	7.657	339.905	Unknown	[M-H]-		0.035	True	null	null	null	null	null	null	999	False	False	False		False	False	null	null	null	null	null	null	null	22.28	SY_1-_112	339.90497:1225 340.90832:1334 341.91168:269	125.09851:550 196.68007:397 217.0867:672 309.49417:274 311.17035:1012 325.18369:1522 340.20328:6588	0	0	0	0	0	118	0	0	0	0	0	0	0	0	0	0	0	0
313	7.657	340.833	Unknown	[M-H]-	ion correlated with 310	0.012	True	null	null	null	null	null	null	999	False	False	False		False	False	null	null	null	null	null	null	null	20.09	SZ_3-_149	340.83279:1005 341.83614:347 342.8395:210	177.05934:537 187.36108:56 298.15628:144 331.11826:126 337.16766:52 340.20422:40445	0	0	19	0	0	0	30	0	0	0	0	47	0	0	0	0	0	0
314	3.45	341.109	w/o MS2:2-alpha-Mannobiose	[M-H]-		0.035	True	null	34110895	C12H22O11	O-glycosyl compounds	HIWPGCMGAMJNRG-UHFFFAOYNA-N	OCC1OC(O)C(OC2OC(CO)C(O)C(O)C2O)C(O)C1O	530	True	True	False		False	False	null	null	100	null	null	null	null	32.01	SY_2-_148	341.10913:2011 342.11248:1228 343.11584:0	101.02409:810 113.0236:1443 119.94664:33 133.01237:459 158.08372:41 173.04401:399 207.02757:145 223.06105:62 238.76784:94 254.01689:90 267.0672:38 273.86652:149 311.08127:143 315.18466:53 329.1011:212	0	207	599	64	0	151	1185	72	22	471	2096	0	1109	2016	0	0	2767	28
315	7.88	341.197	w/o MS2:Unknown (carbon number 18); PlaSMA ID-792	[M-H]-		0.094	True	5.71	34119669	C18H30O6	Unknown			530	True	True	False		False	False	null	null	100	100	null	null	null	64.4	SY_2-_148	341.19672:9477 342.20007:3342 343.20343:599	185.11923:106 209.04352:129 229.44429:197 271.22293:409 307.19299:82 339.19901:22345 339.68405:86 341.19968:969	24047	25449	22660	14884	18921	17847	18569	17218	20379	21295	13216	15844	14216	16325	16417	12362	14645	30845
316	8.694	343.284	Unknown	[M-H]-	ion correlated with 538; ion correlated with 499; ion correlated with 383	0.024	True	null	null	null	null	null	null	999	False	False	False		False	False	null	null	null	null	null	null	null	28.29	SY_2-_148	343.2854:1270 344.28875:1236 345.29211:120	94.92476:15 110.02617:8 114.02089:70 150.53329:61 155.10785:133 169.85559:64 179.05522:0 187.36888:81 190.9749:33 212.90964:121 216.27647:181 226.11725:127 241.21838:544 265.10522:76 268.40417:45 281.1152:103 285.15518:68 306.9198:88 313.1713:39 314.16153:116 329.23096:372 333.24921:87 337.19064:306 339.19797:1179 340.20181:455	0	317	0	0	0	0	0	312	0	0	0	0	0	0	0	0	0	180
317	3.334	345.227	3Beta-Hydroxy-23,24-Bisnorchol-5-Enic Acid	[M-H]-	similar chromatogram in higher mz_737; similar chromatogram in higher mz_1167; found in higher mz's MsMs_1167; found in higher mz's MsMs_737; similar chromatogram in higher mz_1194	0.094	True	null	3452435	C22H34O3		NPBNRBWMDNZEBN-YTEKVJICSA-N	O=C(O)C(C)C1CCC2C3CC=C4CC(O)CCC4(C)C3CCC12C	430	True	True	True		False	False	null	null	79.2	null	86.6	72.1	50	148.9	SZ_2-_138	345.22723:18161 346.23058:10340 347.23394:1283	128.03539:336 191.31384:54 223.05965:85 303.08191:200 305.08344:103 345.22693:18336	69	0	0	0	0	82	0	638	29	0	0	0	0	0	0	0	0	102
318	3.253	345.228	w/o MS2:Unknown (carbon number 18); PlaSMA ID-808	[M-H]-		0.035	True	5.86	3452276	C18H34O6	Unknown			530	True	True	False		False	False	null	null	100	100	null	null	null	60.95	WZ_1-_152	345.228:5440 346.23135:864 347.23471:0	129.01869:540 168.0425:614 174.0491:414 187.09663:450 191.05563:2590 209.04359:593 213.76384:666 227.06555:483 295.05972:281 302.1062:398 333.04459:276 343.2103:1629	0	118	0	0	0	0	0	0	920	0	0	79	0	0	0	0	0	435
319	9.228	347.264	w/o MS2:(4aS,5R,6S,8aS)-5-[(E)-5-methoxy-3-methyl-5-oxopent-3-enyl]-5,6,8a-trimethyl-3,4,4a,6,7,8-hexahydronaphthalene-1-carboxylic acid	[M-H]-	ion correlated with 321; ion correlated with 334; ion correlated with 761; found in higher mz's MsMs_334; found in higher mz's MsMs_321	0.024	True	null	34726196	C21H32O4	Colensane and clerodane diterpenoids	CCDSRPQULZAXRF-RHXAROHWSA-N	O=C(O)C1=CCCC2C1(C)CCC(C)C2(C)CCC(=CC(=O)OC)C	530	True	True	False		False	False	null	null	99.8	null	null	null	null	70.84	SZ_2-_138	347.26382:4011 348.26717:2366 349.27053:681	112.98431:986 116.92828:2140 142.01352:307 151.07413:393 171.10416:1234 173.04507:771 181.12126:662 200.86156:233 209.00441:555 223.09169:367 225.1127:645 236.29994:374 247.05122:386 251.05612:378 263.13477:329 271.19025:303 279.15714:476 281.24841:519 284.17221:1138 291.09131:859 291.19681:888 299.2605:1167 310.20953:526 317.21527:555 325.18539:4536 333.24893:2195 339.1983:5307 347.2587:895	0	0	0	0	0	0	0	0	0	0	0	0	0	0	0	0	0	0
320	6.31	348.22	Unknown	[M-H]-	ion correlated with 508; ion correlated with 673	0.012	True	null	null	null	null	null	null	999	False	False	False		False	False	null	null	null	null	null	null	null	25.85	SZ_3-_149	348.22012:1292 349.22347:378 350.22683:240	227.12819:297 246.86752:569 263.12656:472 276.16986:828 297.15173:4657 307.76395:345 311.16647:4171 315.25537:859	0	1223	0	0	0	55	0	0	95	413	263	401	0	0	0	433	0	603
321	9.214	351.185	w/o MS2:3-[(E)-3,4-dihydroxy-3,5-dimethylhept-1-enyl]-7,8-dihydroxy-7-methyl-8,8a-dihydro-1H-isochromen-6-one	[M+Na-2H]-	ion correlated with 319; ion correlated with 761; adduct linked to 282_[M-H]-	0.024	True	null	3511813	C19H28O6	Azaphilones	ZMOXNUGOJSHBRR-VOTSOKGWSA-N	O=C1C=C2C=C(OCC2C(O)C1(O)C)C=CC(O)(C)C(O)C(C)CC	530	True	True	False		False	False	null	null	99.3	null	null	null	null	36.68	SZ_2-_138	351.18478:2294 352.18813:1293 353.19149:3786	112.98431:986 116.92828:2140 142.01352:307 151.07413:393 171.10416:1234 173.04507:771 181.12126:662 200.86156:233 209.00441:555 223.09169:367 225.1127:645 236.29994:374 247.05122:386 251.05612:378 263.13477:329 271.19025:303 279.15714:476 281.24841:519 284.17221:1138 291.09131:859 291.19681:888 299.2605:1167 310.20953:526 317.21527:555 325.18539:4536 333.24893:2195 339.1983:5307 347.2587:895	0	603	78	0	0	0	0	0	0	0	0	0	0	0	0	0	0	0
322	4.712	351.214	w/o MS2:[(1R,2S,3S,4R,4aS)-2,3-dihydroxy-3,4a,8,8-tetramethyl-4-[(E)-3-oxobut-1-enyl]-2,4,5,6,7,8a-hexahydro-1H-naphthalen-1-yl] acetate	[M-H]-		0.035	True	null	35121768	C20H32O5	Sesquiterpenoids	BNOWPELKBYSHKU-GFZHNTIHSA-N	O=C(OC1C(O)C(O)(C)C(C=CC(=O)C)C2(C)CCCC(C)(C)C12)C	530	True	True	False		False	False	null	null	99.2	null	null	null	null	48.1	WZ_1-_152	351.21396:3381 352.21731:2100 353.22067:234	101.36338:38 119.03421:679 159.02962:445 171.10225:1238 194.05688:104 209.11823:275 305.05786:194 317.1828:70 321.0401:195 326.20908:30 327.21701:396 343.24429:42	0	0	0	0	377	0	0	389	30	0	0	18	0	15	0	0	0	0
323	4.964	353.086	w/o MS2:Caffeoyl quinic acid (isomer of 831, 833, 834); PlaSMA ID-833	[M-H]-	similar chromatogram in higher mz_1172; found in higher mz's MsMs_1172	0.059	True	3.14	35308621	C16H18O9	Quinic acid and derivatives	CWVRJTMFETXNAD-UHFFFAOYNA-N	O=C(OC1CC(O)(C(=O)O)CC(O)C1(O))C=CC=2C=CC(O)=C(O)C=2	530	True	True	False		False	False	null	null	100	100	null	null	null	132.99	SZ_2-_138	353.08633:10140 354.08968:5366 355.09304:1997	139.1125:347 156.99643:650 167.01408:612 183.03712:333 229.08279:378 242.2278:517 306.09967:321 343.11743:552 347.189:912	10699	10602	10749	3113	4712	3160	9069	6330	5056	5118	5456	3790	101	616	1962	0	3515	25157
324	3.45	353.088	w/o MS2:Caffeoyl quinic acid (isomer of 831, 832, 834); PlaSMA ID-834	[M-H]-		0.012	True	3.44	35308771	C16H18O9	Quinic acid and derivatives	CWVRJTMFETXNAD-UHFFFAOYNA-N	O=C(OC1CC(O)(C(=O)O)CC(O)C1(O))C=CC=2C=CC(O)=C(O)C=2	530	True	True	False		False	False	null	null	100	100	null	null	null	22.31	CD1220Y_2-_107	353.08762:1226 354.09097:581 355.09433:0	126.90355:160 157.01233:93 157.12354:70 171.91547:43 179.05603:0 245.96294:50 289.58347:78 329.23615:3509	17157	12886	16527	5671	5520	6165	14693	9892	15609	22645	17601	4718	5738	1222	4088	4871	9694	16740
325	6.934	353.2	Vincamine	[M-H]-		0.047	True	null	3531871	C21H26N2O3	Eburnan-type alkaloids	RXPRRQLKFXBCSJ-GIVPXCGWSA-N	O=C(OC)C1(O)N2C=3C=CC=CC3C4=C2C5N(CC4)CCCC5(CC)C1	430	True	True	True		False	False	null	null	76	null	71.3	73.3	50	387.27	SZ_1-_154	353.20007:24209 354.20342:10505 355.20678:3434	221.08012:347 293.21387:2447 317.21545:221 343.11768:62	272	3855	0	0	0	0	378	2740	1782	327	296	4708	113	0	0	545	0	3436
326	6.862	353.2	19S-Methoxytubotaiwine	[M-H]-		0.035	True	4519	35318707	C21H26N2O3	Strychnos alkaloids	LTOOPESWVADEAE-UHFFFAOYNA-N	COC(C)C1C2N3CCC22C(NC4=CC=CC=C24)=C(C1CC3)C(=O)OC	430	True	True	True		False	False	null	null	76.9	100	75	71.8	50	1871.77	SY_2-_148	353.19998:95578 354.20333:36047 355.20669:12329	115.00224:190 172.93611:84 217.77142:106 235.1727:97 267.19873:222 310.17947:122 323.92078:47 353.19958:60633	19	229	0	53	0	0	31	237	110	69	18	387	12	0	0	133	0	229
327	8.451	353.216	w/o MS2:(E)-2-(4,8-dimethylnona-3,7-dien-1-yl)-5-hydroxy-2,7-dimethyl-2H-chromene-8-carbaldehyde	[M-H]-		0.035	True	null	35321201	C23H30O3		RCHWWARHYWHVOJ-LICLKQGHSA-N	O=CC=1C=2OC(C=CC2C(O)=CC1C)(C)CCC=C(C)CCC=C(C)C	530	True	True	False		False	False	null	null	99.2	null	null	null	null	146.43	SZ_2-_138	353.21576:10336 354.21911:2486 355.22247:507	319.22638:3268	1131	952	0	0	0	0	0	0	0	0	0	0	545	0	14	0	18	401
328	8.386	353.217	w/o MS2:(E)-2-(4,8-dimethylnona-3,7-dien-1-yl)-5-hydroxy-2,7-dimethyl-2H-chromene-8-carbaldehyde	[M-H]-	found in higher mz's MsMs_411	0.024	True	null	35321201	C23H30O3		RCHWWARHYWHVOJ-LICLKQGHSA-N	O=CC=1C=2OC(C=CC2C(O)=CC1C)(C)CCC=C(C)CCC=C(C)C	530	True	True	False		False	False	null	null	98.8	null	null	null	null	97.69	SY_3-_156	353.21664:6813 354.21999:2797 355.22335:402	107.03611:417 150.03085:817 203.02292:510 266.74496:360 297.15274:752 323.11411:279 325.1817:2033 339.20401:1247	143	952	0	0	0	0	0	0	0	0	0	0	545	0	133	0	166	1686
329	3.899	355.082	w/o MS2:7,9-dimethoxy-6-(4-methoxyphenyl)-[1,3]dioxolo[4,5-g]chromen-8-one	[M-H]-		0.012	True	null	35508234	C19H16O7	5-O-methylated flavonoids	LWUQVHKGVXRUPD-UHFFFAOYSA-N	O=C1C(OC)=C(OC=2C=C3OCOC3=C(OC)C21)C=4C=CC(OC)=CC4	530	True	True	False		False	False	null	null	100	null	null	null	null	20.25	BE13X_3-_146	355.08167:1013 356.08502:0 357.08838:0	127.04061:73 163.03964:754 191.0571:781 199.02812:97 226.04836:812 251.07455:40 270.04077:2429 287.09637:81 346.45706:51	1214	5272	847	761	34	0	65	125	239	6787	3325	1549	0	833	215	39	0	7620
330	3.253	355.118	w/o MS2:Isoflavanone base + 3O, 1Prenyl; PlaSMA ID-855	[M-H]-		0.012	True	7.05	3551181	C20H20O6	Prenylated flavanones	MERHMOCEIBOOMA-UHFFFAOYNA-N	O=C1C3=C(O)C=C(O)C(=C3(OCC1C=2C=CC(O)=CC=2(O)))CC=C(C)C	530	True	True	False		False	False	null	null	100	99.9	null	null	null	22.77	SZ_3-_149	355.11816:1353 356.12151:836 357.12487:5172	145.94937:37 167.03429:56 185.06155:54 201.11137:1570 215.58832:60 270.314:33 341.10034:454 345.22885:0 348.11606:158	0	0	0	0	780	0	0	0	0	0	0	0	0	230	112	65	63	0
331	5.883	355.194	w/o MS2:MMV676269	[M-H]-		0.047	True	null	355185	C21H25FN2O2			O=C(N)C(N1CCCCC1c2ccc(OCc3cccc(F)c3)cc2)C	530	True	True	False		False	False	null	null	95.6	null	null	null	null	93.25	SZ_3-_149	355.19397:5744 356.19732:1962 357.20068:2966	133.01242:116 148.08684:61 199.136:158 255.15157:97 265.14523:1252 295.13315:145 309.15164:363 315.19443:777 321.11026:280 327.21738:152 354.19565:69	0	0	0	0	857	0	0	896	0	0	449	522	0	13	0	0	0	0
332	8.489	355.194	w/o MS2:MMV676269	[M+Na-2H]-	ion correlated with 815; ion correlated with 212; ion correlated with 251; ion correlated with 257; ion correlated with 363; adduct linked to 292_[M-H]-	0.035	True	null	355185	C21H25FN2O2			O=C(N)C(N1CCCCC1c2ccc(OCc3cccc(F)c3)cc2)C	530	True	True	False		False	False	null	null	95.2	null	null	null	null	36.22	SZ_2-_138	355.19437:2040 356.19772:1278 357.20108:762	319.22638:3268	0	0	0	0	0	0	156	211	0	0	0	0	0	0	0	0	0	0
333	6.843	355.2	w/o MS2:bisdethiobis(methylthio)gliotoxin	[M-H]-	ion correlated with 326	0.012	True	null	35521289	C15H20N2O4S2	Alpha amino acids and derivatives	OVBAGMZLGLXSBN-UOVKNHIHSA-N	O=C1N(C)C(SC)(C(=O)N2C3C(=CC=CC3O)CC12SC)CO	530	True	True	False		False	False	null	null	91.7	null	null	null	null	207.09	SY_3-_156	355.20038:10354 356.20373:3683 357.20709:800	111.04585:67 283.18936:65 351.06915:137 354.20322:10842	0	0	0	0	0	0	424	0	0	0	0	0	0	0	0	0	0	0
334	9.228	355.321	w/o MS2:Conessine	[M-H]-	found in higher mz's MsMs_873; found in higher mz's MsMs_869; found in higher mz's MsMs_841	0.059	True	null	35531186	C24H40N2	Conanine-type alkaloids	GPLGAQQQNWMVMM-MYAJQUOBSA-N	C1=C2CC(N(C)C)CCC2(C)C3CCC45CN(C)C(C)C5CCC4C3C1	530	True	True	False		False	False	null	null	95.2	null	null	null	null	727.97	SZ_2-_138	355.32129:72080 356.32464:68588 357.328:9659	112.98431:986 116.92828:2140 142.01352:307 151.07413:393 171.10416:1234 173.04507:771 181.12126:662 200.86156:233 209.00441:555 223.09169:367 225.1127:645 236.29994:374 247.05122:386 251.05612:378 263.13477:329 271.19025:303 279.15714:476 281.24841:519 284.17221:1138 291.09131:859 291.19681:888 299.2605:1167 310.20953:526 317.21527:555 325.18539:4536 333.24893:2195 339.1983:5307 347.2587:895 355.…	0	113	0	0	0	0	319	0	0	0	0	608	0	0	0	0	0	0
335	9.592	355.323	w/o MS2:Conessine	[M-H]-	ion correlated with 787	0.012	True	null	35531186	C24H40N2	Conanine-type alkaloids	GPLGAQQQNWMVMM-MYAJQUOBSA-N	C1=C2CC(N(C)C)CCC2(C)C3CCC45CN(C)C(C)C5CCC4C3C1	530	True	True	False		False	False	null	null	93.8	null	null	null	null	33.38	SY_3-_156	355.32263:1669 356.32598:871 357.32934:690	89.02414:434 99.9248:1372 102.95641:2088 112.98447:2309 117.9287:921 126.01826:419 131.03543:662 133.01215:1083 150.29657:403 163.07379:693 171.10309:278 175.04057:945 176.03482:717 183.40501:419 230.25816:379 249.14952:597 260.12628:410 285.14401:626 309.1756:310 315.24905:903 336.0813:710 343.08966:443 354.33676:738	0	0	0	0	0	0	0	0	0	44	0	0	0	824	0	0	0	1543
336	3.253	357.134	w/o MS2:NCGC00169025-02_C20H22O6_Benzoic acid, 2-hydroxy-6-[2-hydroxy-6-(hydroxymethyl)-4-methylphenoxy]-3-(3-methyl-2-buten-1-yl)-	[M-H]-		0.012	True	null	357134	C20H22O6	Diphenylethers	CQCKOPHUTBMXHC-UHFFFAOYSA-N	O=C(O)C1=C(O)C(=CC=C1OC2=C(O)C=C(C=C2CO)C)CC=C(C)C	530	True	True	False		False	False	null	null	100	null	null	null	null	35.99	SZ_3-_149	357.13394:1826 358.13729:436 359.14065:771	145.94937:37 167.03429:56 185.06155:54 201.11137:1570 215.58832:60 270.314:33 341.10034:454 345.22885:0 348.11606:158	0	15	0	0	0	0	12	584	1196	0	0	0	0	0	0	0	0	18
337	3.337	357.134	w/o MS2:NCGC00169025-02_C20H22O6_Benzoic acid, 2-hydroxy-6-[2-hydroxy-6-(hydroxymethyl)-4-methylphenoxy]-3-(3-methyl-2-buten-1-yl)-	[M-H]-	found in higher mz's MsMs_441	0.012	True	null	357134	C20H22O6	Diphenylethers	CQCKOPHUTBMXHC-UHFFFAOYSA-N	O=C(O)C1=C(O)C(=CC=C1OC2=C(O)C=C(C=C2CO)C)CC=C(C)C	530	True	True	False		False	False	null	null	100	null	null	null	null	34.37	WZ_3-_108	357.13416:1833 358.13751:1966 359.14087:259	99.00673:393 101.0239:810 139.00179:462 156.99867:1683 177.05191:1410 191.05418:1336 223.06032:445 243.17371:360 300.10208:548 331.11621:953 340.12717:540 344.22067:655 348.15808:390 355.12457:1133	0	0	0	0	0	0	0	18	124	0	0	0	34	0	0	0	0	0
338	3.337	361.045	w/o MS2:Hydrocortisone	[M-H]-		0.012	True	null	36104483	C21H30O5	21-hydroxysteroids	JYGXADMDTFJGBT-VWUMJDOOSA-N	O=C1C=C2CCC3C4CCC(O)(C(=O)CO)C4(C)CC(O)C3C2(C)CC1	530	True	True	False		False	False	null	null	100	null	null	null	null	100.76	Solvent_blank 2-_091	361.04486:5370 362.04821:2888 363.05157:5019	227.96912:290 285.83304:367 345.07587:591	0	0	0	0	0	0	0	0	0	0	22	0	0	0	0	0	70	2869
339	4.627	361.15	w/o MS2:Unknown (carbon number 16); PlaSMA ID-875	[M-H]-		0.024	True	2.39	3611481	C16H26O9	Unknown			530	True	True	False		False	False	null	null	99.7	100	null	null	null	44.83	BD12X_2-_102	361.15027:2867 362.15362:1874 363.15698:686	113.02409:300 115.00315:6002 117.0089:309 134.01665:2752 149.0464:559 176.97768:366 336.04391:369	42703	34720	29914	18089	10453	11579	15973	14103	10961	14110	20786	14987	6722	6751	9828	8976	8487	0
340	6.788	363.207	w/o MS2:4-benzoyl-9,13,13-trimethyl-8-oxatetracyclo[7.4.1.0?,?.0??,??]tetradeca-2,4,6-triene-3,5-diol	[M-H]-		0.012	True	null	3631936	C23H24O4	Benzophenones	BQIVXBUAUNSLAJ-UHFFFAOYSA-N	O=C(C=1C=CC=CC1)C2=C(O)C=C3OC4(C)CCC5C4C(C3=C2O)C5(C)C	530	True	True	False		False	False	null	null	91.1	null	null	null	null	24.04	SZ_1-_154	363.20657:1202 364.20992:0 365.21328:343	156.41965:214 175.041:441 207.06573:321 213.11607:290 246.98955:321 275.61749:895 291.10269:541 291.19287:488 311.1684:87969 312.17221:17014 313.17053:6424 318.1431:557 325.18442:9040 331.11816:455 353.69708:378 355.31619:422 363.12341:545	0	0	0	0	0	0	0	0	0	0	0	0	0	0	0	0	0	0
341	6.257	365.141	w/o MS2:C15H26O10; PlaSMA ID-880	[M-H2O-H]-	adduct linked to 376_[M-H]-; similar chromatogram in higher mz_508; similar chromatogram in higher mz_379	0.106	True	3.32	36514551	C15H26O10	Formula predicted			530	True	True	False		False	False	null	null	98.7	100	null	null	null	53.72	Blank 3-_088	365.14059:5028 366.14394:3968 367.1473:1305	158.06979:841 187.33894:738 281.95923:297	3795	7801	2389	4202	5643	4498	5039	6081	6487	5288	5465	7742	6962	10301	5572	5189	6050	8842
342	4.627	365.21	w/o MS2:Unknown (carbon number 24); PlaSMA ID-883	[M-H]-		0.012	True	9.01	36521091	C24H30O3	Unknown			530	True	True	False		False	False	null	null	99.9	99.9	null	null	null	38.43	SY_1-_112	365.20953:1922 366.21288:1348 367.21624:3617	71.73219:112 96.01771:10 136.01408:74 157.0126:866 183.03001:74 242.17557:38 246.97847:64 275.0751:77 295.08807:133 325.14536:79 329.23227:8168 330.23679:1103 337.07578:841 341.10831:233 346.10687:113 352.14017:25 363.04791:123	11	0	0	0	404	0	0	955	0	0	0	271	216	0	0	0	0	915
343	9.274	365.235	w/o MS2:[1-(3,5-dihydroxyphenyl)-12-hydroxytridecan-2-yl] acetate	[M-H]-	ion correlated with 492; similar chromatogram in higher mz_502; found in higher mz's MsMs_502; similar chromatogram in higher mz_436	0.071	True	null	36523334	C21H34O5	Long-chain fatty alcohols	XPDBYTRMUWQPTF-UHFFFAOYSA-N	O=C(OC(CC=1C=C(O)C=C(O)C1)CCCCCCCCCC(O)C)C	530	True	True	False		False	False	null	null	99.8	null	null	null	null	43.33	SZ_3-_149	365.23538:3867 366.23873:1162 367.24209:0	87.00765:69 102.60943:76 111.00787:362 125.09772:50 141.09239:158 143.06903:106 166.05875:98 171.10246:145 179.05637:120 185.11784:1 203.09135:186 225.008:223 229.1019:199 231.14604:196 243.12128:262 247.54056:197 250.14256:76 259.0224:279 265.22418:42 271.95782:48 279.23105:7 281.24631:337 287.15967:136 289.35129:168 293.21024:417 297.15314:499 311.16687:2233 312.17023:134 313.23596:126 317.2111…	0	455	0	0	0	0	0	0	0	0	0	0	0	0	0	0	0	0
344	3.225	367.118	w/o MS2:Curcumin; LC-ESI-ITTOF; MS2; [M-H]-	[M-H]-	ion correlated with 429; ion correlated with 132	0.012	True	null	36711871	C21H20O6	Curcuminoids	VFLDPWHFBUODDF-FCXRPNKRSA-N	COC1=C(O)C=CC(\C=C\C(=O)CC(=O)\C=C\C2=CC(OC)=C(O)C=C2)=C1	530	True	True	False		False	False	null	null	99.9	null	null	null	null	43.92	WZ_2-_134	367.11774:2229 368.12109:0 369.12445:1784	96.96096:590 133.01402:452 179.05458:438 200.44615:278 243.08199:309 264.07733:319 271.09326:440 313.10419:309 331.04959:464 357.57721:329 359.16693:472	47	477	0	444	796	129	621	149	207	0	0	0	0	73	0	624	0	87
345	8.835	367.122	w/o MS2:Curcumin	[M-H]-	ion correlated with 348; found in higher mz's MsMs_531	0.024	True	null	36711929	C21H20O6		VFLDPWHFBUODDF-FCXRPNKRSA-N	O=C(C=CC1=CC=C(O)C(OC)=C1)CC(=O)C=CC2=CC=C(O)C(OC)=C2	530	True	True	False		False	False	null	null	99.6	null	null	null	null	109.81	SZ_1-_154	367.12213:6055 368.12548:5141 369.12884:19019	112.98563:514 126.9035:500 166.09125:317 222.07774:288 231.14658:426 265.10898:345 289.5675:241 301.21487:1003 347.22675:1307 365.23877:388	0	0	0	0	0	0	0	0	0	0	0	0	0	0	0	0	0	0
346	7.867	367.231	w/o MS2:Uncarine c	[M-H2O-H]-	adduct linked to 406_[M+Na-2H]-	0.024	True	null	36722534	C21H24N2O4	Indolizidines	JMIAZDVHNCCPDM-UHFFFAOYSA-N	O=C(OC)C1=COC(C)C2CN3CCC4(C(O)=NC=5C=CC=CC54)C3CC12	530	True	True	False		False	False	null	null	98.4	null	null	null	null	66.4	SY_1-_112	367.23071:3911 368.23406:1854 369.23742:239	104.9536:283 133.01428:331 157.12291:309 176.16011:628 200.82848:476 203.6763:1060 223.08144:581 242.13675:303 275.19839:1003 291.16498:386 311.17044:3009 323.1795:243 327.20551:300 337.2037:1838 339.19946:123776 340.20184:24536 341.19794:8052 353.21356:2021 363.21713:436 365.13873:490	908	1961	1591	1048	1562	1752	1700	713	1513	558	1589	1002	603	2035	1651	1127	853	3423
347	9.144	368.317	Unknown	[M-H]-		0.012	True	null	null	null	null	null	null	999	False	False	False		False	False	null	null	null	null	null	null	null	30.78	SZ_3-_149	368.31726:1539 369.32061:1283 370.32397:824	116.92783:90 125.09435:258 134.27072:57 144.06366:51 172.09807:258 184.75058:75 188.10442:58 197.96429:183 237.16722:93 241.08698:47 243.08478:112 269.40631:53 293.2157:34 299.2587:12099 305.17581:204 308.19165:126 320.069:47 329.23477:975 336.1828:6 345.2251:69 362.16959:162 365.30463:63 368.31735:526	0	0	0	0	0	0	0	0	0	0	0	0	0	0	0	0	0	0
348	8.835	369.119	w/o MS2:fraxin	[M-H]-	ion correlated with 345	0.035	True	null	36913379	C16H18O10	Coumarin glycosides	CRSFLLTWRCYNNX-QBNNUVSCSA-N	O=C1OC=2C(OC3OC(CO)C(O)C(O)C3O)=C(O)C(OC)=CC2C=C1	530	True	True	False		False	False	null	null	88.9	null	null	null	null	66.79	SZ_1-_154	369.11923:4821 370.12258:4648 371.12594:3090	112.98563:514 126.9035:500 166.09125:317 222.07774:288 231.14658:426 265.10898:345 289.5675:241 301.21487:1003 347.22675:1307 365.23877:388	0	0	0	48	0	0	0	633	12	0	0	0	0	89	887	11	0	0
349	6.563	369.126	w/o MS2:fraxin	[M-H]-		0.071	True	null	36913379	C16H18O10	Coumarin glycosides	CRSFLLTWRCYNNX-QBNNUVSCSA-N	O=C1OC=2C(OC3OC(CO)C(O)C(O)C3O)=C(O)C(OC)=CC2C=C1	530	True	True	False		False	False	null	null	96.7	null	null	null	null	34.2	BE13Y_1-_164	369.12598:2731 370.12933:1278 371.13269:3169	153.99568:486 177.04092:679 246.93576:309 279.16476:290 309.6557:300 311.70255:698 313.16858:9633 320.9483:562 323.16586:2341	2733	1379	651	1246	685	360	0	1390	1606	1533	689	33	185	590	1483	530	1703	15078
350	3.225	369.135	w/o MS2:NCGC00380677-01!5,7-dihydroxy-2-(4-hydroxy-3-methoxyphenyl)-6-(3-methylbut-2-enyl)-2,3-dihydrochromen-4-one	[M-H]-	ion correlated with 381; ion correlated with 429; ion correlated with 132	0.012	True	null	36913501	C21H22O6	6-prenylated flavanones	GWVGVAPNTKLROZ-UHFFFAOYSA-N	O=C1C2=C(O)C(=C(O)C=C2OC(C3=CC=C(O)C(OC)=C3)C1)CC=C(C)C	530	True	True	False		False	False	null	null	100	null	null	null	null	25.87	SZ_1-_154	369.13495:1417 370.1383:0 371.14166:440	96.9587:619 131.03342:450 197.04411:317 202.90089:372 225.47849:588 255.07491:707 302.10803:538 337.1073:526 343.21487:667 353.22943:364	0	0	0	0	441	0	223	0	0	0	0	0	0	24	0	0	0	0
351	9.648	369.173	w/o MS2:NCGC00384938-01!4-hydroxy-7-methoxy-2,3,8-trimethyl-3-(4-methylpent-3-enyl)-2H-benzo[g][1]benzofuran-6,9-dione	[M-H]-	found in higher mz's MsMs_368	0.035	True	null	36917099	C22H26O5	Naphthofurans	GDSPWZDWUUGKIM-UHFFFAOYSA-N	O=C1C(OC)=C(C(=O)C2=C3OC(C)C(C3=C(O)C=C12)(C)CCC=C(C)C)C	530	True	True	False		False	False	null	null	99.8	null	null	null	null	38.53	SY_1-_112	369.17303:2748 370.17638:3679 371.17974:338	101.02341:678 178.88741:378 290.96994:572 297.15109:1024 299.15756:1324 317.17181:379 353.27673:329	0	0	0	0	0	0	0	0	0	0	0	0	0	0	0	0	0	513
352	5.974	369.183	w/o MS2:Gardnerine; PlaSMA ID-898	[M-H]-		0.012	True	3.69	36918198	C20H24N2O2	Alkaloids	RBALEJFQJCAPLN-UHFFFAOYNA-N	COC1=CC=C2C(NC3=C2CC2C(CO)C4CC3N2CC4=CC)=C1	530	True	True	False		False	False	null	null	100	100	null	null	null	23.99	SZ_3-_149	369.18283:1233 370.18618:1147 371.18954:2022	152.99434:3705 203.04691:103 238.07135:57 262.04913:165 265.1459:1758 283.1655:59 288.88684:107 309.15244:919 325.10709:51 347.19992:219 349.20352:263 353.08832:494 355.19629:1058 369.17896:241	0	420	0	0	0	0	0	0	0	0	0	0	0	0	0	0	0	0
353	8.722	369.302	Unknown	[M-H]-	ion correlated with 176; ion correlated with 499; ion correlated with 556; ion correlated with 558; ion correlated with 564; ion correlated with 698; adduct linked to 383_[M+Na-2H]-	0.035	True	null	null	null	null	null	null	999	False	False	False		False	False	null	null	null	null	null	null	null	45.2	SY_1-_112	369.30112:1636 370.30447:1467 371.30783:590	89.02419:61 107.09003:74 117.92785:246 138.091:162 152.99529:9775 153.99695:392 158.99033:362 168.04381:78 179.05382:172 184.75684:188 205.06911:78 225.1136:165 227.03546:151 231.13762:95 247.12187:52 263.1279:78 265.08136:134 279.23282:276 297.24377:680 309.31735:165 326.26971:2828 338.19312:151 343.21103:60 346.01636:285 359.24341:111 367.77411:10 369.29898:2576	0	0	0	170	0	0	0	0	0	0	0	0	0	0	0	0	0	517
354	3.141	370.14	w/o MS2:Isradipine	[M-H]-		0.012	True	null	37014084	C19H21N3O5	Benzoxadiazoles	HMJIYCCIJYRONP-UHFFFAOYNA-N	O=C(OC)C1=C(NC(=C(C(=O)OC(C)C)C1C2=CC=CC3=NON=C32)C)C	530	True	True	False		False	False	null	null	99.9	null	null	null	null	32.73	WZ_2-_134	370.13965:1785 371.143:928 372.14636:0	143.03238:255 179.53026:852 225.07423:929 293.03729:564 301.10986:814 329.08203:360 349.20349:678	0	722	0	115	0	18	0	32	17	0	177	29	0	0	0	0	0	0
355	3.491	371.062	w/o MS2:(4R,8S)-17-chloro-2,18-dimethoxy-7,9,13-trioxapentacyclo[10.8.0.0?,??.0?,?.0??,??]icosa-1(12),2,5,10,14,16,18-heptaen-20-one	[M-H]-	ion correlated with 458	0.024	True	null	37106534	C19H13ClO6	Xanthones	POXKBPUNCDMQMW-YLVJLNSGSA-N	O=C1C=2C(OC=3C=C4OC5OC=CC5C4=C(OC)C13)=CC=C(Cl)C2OC	530	True	True	False		False	False	null	null	99.5	null	null	null	null	38.89	Solvent_blank 1-_090	371.06244:2165 372.06579:491 373.06915:0	89.77316:376 290.6622:362 329.02136:517 349.03784:381 353.52017:543 356.08572:716	0	135	0	0	0	0	0	0	0	226	0	0	0	0	0	0	912	277
356	9.742	371.316	w/o MS2:Unknown (carbon number 22); PlaSMA ID-903	[M-H]-	found in higher mz's MsMs_534	0.035	True	10.19	3713157	C22H44O4	Unknown			530	True	True	False		False	False	null	null	100	100	null	null	null	72.4	SY_1-_112	371.31577:4485 372.31912:4741 373.32248:0	247.09613:112 282.93054:155 360.30994:69 371.31573:3363	0	112	0	0	0	0	0	0	0	0	652	0	0	0	0	0	0	112
357	7.88	371.316	w/o MS2:Unknown (carbon number 22); PlaSMA ID-903	[M-H]-	ion correlated with 448; similar chromatogram in higher mz_448	0.035	True	10.19	3713157	C22H44O4	Unknown			530	True	True	False		False	False	null	null	100	100	null	null	null	35.35	SZ_3-_149	371.31619:2067 372.31954:2375 373.3229:264	99.92591:37 113.02371:252 116.92858:893 128.03551:612 152.99571:1075 173.00731:143 184.01904:403 199.06854:3 206.2804:54 226.31664:177 251.12773:45 278.88235:96 311.16589:655 322.17224:152 335.71698:141 339.19965:85617 340.20251:21548 340.64169:272 341.19739:7522 342.19858:668 361.23721:11 365.20883:165 371.31268:228	0	593	270	0	62	0	0	0	0	0	0	0	0	0	0	0	0	763
358	4.712	375.067	w/o MS2:Alectorialic acid	[M-H]-		0.047	True	null	37507001	C18H16O9		AUHQGXIVPHNDEE-UHFFFAOYSA-N	O=CC1=C(O)C=C(C(C(=O)OCC2=CC(O)=C(C(O)=C2C(=O)O)C)=C1O)C	530	True	True	False		False	False	null	null	99.6	null	null	null	null	47.8	SZ_2-_138	375.0672:3348 376.07055:2200 377.07391:247	112.98483:486 131.03574:353 141.01852:650 159.02948:241 166.05807:779 173.04297:824 179.03207:710 191.03551:659 191.05591:1760 204.26442:152 256.91803:379 259.31323:1214 275.08206:367 286.116:407 294.09137:307 300.08762:566 307.18719:495 319.35959:362 326.11719:388 327.21695:1769 335.07983:640 343.11887:529 353.08035:1131 367.1055:1217 374.20193:357	1174	4463	2386	1891	959	1139	1239	1585	783	1835	56	1520	0	123	279	29	43	306
359	3.281	377.108	w/o MS2:Methyl Robustone	[M-H]-		0.024	True	null	37710306	C22H18O6	6-prenylated isoflavanones	OKBNMQXBQLZQEM-UHFFFAOYSA-N	O=C1C(=COC=2C=C3OC(C=CC3=C(OC)C21)(C)C)C=4C=CC=5OCOC5C4	530	True	True	False		False	False	null	null	98.7	null	null	null	null	37.43	BE13X_3-_146	377.108:2442 378.11135:566 379.11471:0	89.02412:3234 137.02493:305 145.01358:605 161.0191:455 166.02773:384 178.05573:643 183.02815:564 199.07976:760 232.93402:510 234.00595:1181 241.10811:598 253.10139:850 286.03397:331 303.81186:981 333.06165:517 347.3963:538 353.0127:667 361.01465:422 374.08203:341	0	0	0	0	0	0	0	0	0	0	23	0	0	506	0	0	0	12529
360	4.038	377.109	w/o MS2:Methyl Robustone	[M-H]-	ion correlated with 85; ion correlated with 213; ion correlated with 465	0.012	True	null	37710306	C22H18O6	6-prenylated isoflavanones	OKBNMQXBQLZQEM-UHFFFAOYSA-N	O=C1C(=COC=2C=C3OC(C=CC3=C(OC)C21)(C)C)C=4C=CC=5OCOC5C4	530	True	True	False		False	False	null	null	97.9	null	null	null	null	598.75	Solvent_blank 1-_090	377.10925:29963 378.1126:21776 379.11596:4721	305.09045:1171 308.8931:36 377.10965:2073	0	0	0	0	0	0	0	0	308	0	0	0	0	0	0	0	0	502
361	3.356	377.111	w/o MS2:Methyl Robustone	[M-H]-		0.035	True	null	37710306	C22H18O6	6-prenylated isoflavanones	OKBNMQXBQLZQEM-UHFFFAOYSA-N	O=C1C(=COC=2C=C3OC(C=CC3=C(OC)C21)(C)C)C=4C=CC=5OCOC5C4	530	True	True	False		False	False	null	null	96.7	null	null	null	null	82.5	Solvent_blank 1-_090	377.11081:5677 378.11416:4509 379.11752:1240	90.02769:784 111.24694:114 161.04527:27639 162.04832:1889 174.97328:126 183.02617:792 224.86189:73 227.97246:193 272.99362:110 305.00009:41 317.03421:570 336.96103:79	0	0	0	0	0	0	0	0	0	0	138	0	0	79	0	0	0	2778
362	8.302	377.144	w/o MS2:D-(+)-TREHALOSE	[M-H]-	ion correlated with 177	0.012	True	null	377.13	C12H22O11	O-glycosyl compounds	HDTRYLNUVZCQOY-LIZSDCNHSA-N	OCC1OC(OC2OC(CO)C(O)C(O)C2O)C(O)C(O)C1O	530	True	True	False		False	False	null	null	90.1	null	null	null	null	39.31	SZ_2-_138	377.14368:1966 378.14703:3559 379.15039:0	105.35324:397 117.92819:628 169.0475:331 181.05188:429 211.58142:462 271.08493:491 297.1539:514 319.23108:1760 321.21964:412 333.24606:1474 337.2117:407 339.19873:1760 353.21307:1459	0	0	0	0	0	0	0	0	0	0	0	0	0	0	0	0	0	0
363	8.498	378.301	Unknown	[M-H]-	ion correlated with 398; ion correlated with 815; ion correlated with 212; ion correlated with 251; ion correlated with 257; ion correlated with 292; ion correlated with 840	0.024	True	null	null	null	null	null	null	999	False	False	False		False	False	null	null	null	null	null	null	null	63.17	SZ_1-_154	378.30115:3697 379.3045:5779 380.30786:1552	114.03111:199 116.92797:1174 134.86169:155 285.42899:32 289.17776:77 310.93417:92 321.20999:38185 322.21228:8126 323.20355:941 325.18329:8009 326.18634:1624 332.11575:123 337.20956:184 349.15643:52 351.17725:271 353.21469:9899 376.17834:112	0	0	0	0	0	0	0	0	0	0	0	0	0	0	0	0	0	0
364	6.479	379.155	w/o MS2:MMV676476	[M-H]-		0.047	True	null	37915601	C23H24O5			O=C1Oc2c(ccc(OCc3cc(cc(c3)C)C)c2C)C(=C1CCC(=O)O)C	530	True	True	False		False	False	null	null	99.9	null	null	null	null	54.16	SY_3-_156	379.15494:3941 380.15829:2526 381.16165:2252	127.04084:450 278.47604:309 311.16806:35840 312.17053:10974 340.18668:731	8503	13678	7062	14183	10620	7598	16996	18915	17893	4871	9262	8718	1898	3086	3485	2560	2450	15225
365	6.563	379.157	w/o MS2:MMV676476	[M-H]-		0.059	True	null	37915601	C23H24O5			O=C1Oc2c(ccc(OCc3cc(cc(c3)C)C)c2C)C(=C1CCC(=O)O)C	530	True	True	False		False	False	null	null	100	null	null	null	null	114.63	BE1330Y_1-_096	379.15671:7483 380.16006:6509 381.16342:2733	171.10114:400 200.91954:497 201.95888:781 242.57541:362 264.01532:750 299.11301:598 311.1687:21647 313.17075:2234 314.49298:369 323.16724:1121	1355	2017	1094	1741	1443	1195	2828	2872	2951	517	1362	1397	564	931	575	508	587	54035
366	6.815	379.157	w/o MS2:MMV676476	[M-H]-		0.024	True	null	37915601	C23H24O5			O=C1Oc2c(ccc(OCc3cc(cc(c3)C)C)c2C)C(=C1CCC(=O)O)C	530	True	True	False		False	False	null	null	100	null	null	null	null	22.67	BE1330X_3-_126	379.15686:1277 380.16021:414 381.16357:488	103.04169:7 116.9282:692 126.90552:498 143.4063:120 259.07059:54 269.04263:1163 281.91415:112 294.15271:301 310.71237:174 324.54837:128 334.88022:70	880	1615	1642	1250	4877	3690	5664	1764	3863	196	1961	602	3626	994	423	2405	6080	5059
367	8.806	379.159	w/o MS2:Unknown (carbon number 16); PlaSMA ID-935	[M-H]-		0.012	True	3.22	37916031	C16H28O10	Unknown			530	True	True	False		False	False	null	null	100	99.8	null	null	null	35.51	SZ_2-_138	379.15939:1775 380.16274:379 381.1661:0	93.03319:239 111.08005:117 114.05461:243 131.03511:359 139.84647:76 141.09119:149 151.03503:41 152.90137:47 161.04381:224 167.95007:168 170.98485:170 179.05634:998 184.06165:100 187.07735:56 190.08789:249 206.15192:118 210.05669:83 219.89931:118 232.14821:76 241.21622:109 255.23309:1247 270.20523:64 271.23053:469 279.23154:1855 291.05304:91 293.17657:278 295.22855:190 297.15155:1722 299.25806:158…	32	34	9	52	18	39	22	60	17	77	46	396	257	302	11	474	21	480
368	9.648	379.321	Unknown	[M-H]-		0.012	True	null	null	null	null	null	null	999	False	False	False		False	False	null	null	null	null	null	null	null	21.54	SZ_2-_138	379.32114:1077 380.32449:1576 381.32785:188	114.93536:493 139.04027:416 173.08369:498 258.24313:326 279.23239:1076 287.91953:400 291.04538:433 309.20435:557 323.11011:512 335.24039:757 347.26849:1448 369.17325:1316	0	0	0	0	0	0	0	0	0	0	0	0	0	0	0	109	0	0
369	6.479	381.169	w/o MS2:Ochrephilone	[M-H]-		0.012	True	null	38117075	C23H26O5	Cyclohexenones	GAIVGINVGXHEIA-ZAAJWPAISA-N	O=C1OC2(C(=O)C=C3C=C(OC=C3C2C1C(=O)C)C=CC(=CC(C)CC)C)C	530	True	True	False		False	False	null	null	99.8	null	null	null	null	21.98	SZ_2-_138	381.1687:1099 382.17205:367 383.17541:10129	134.33403:553 243.13554:466 275.16907:3164 277.91611:319 279.16376:821 311.16724:6728 334.17383:326	740	1239	3525	1674	1752	1166	2420	0	0	56	0	0	0	0	757	0	0	713
370	9.396	381.174	w/o MS2:Unknown (carbon number 16); PlaSMA ID-942	[M-H]-	found in higher mz's MsMs_609	0.024	True	3.56	38117661	C16H30O10	Unknown			530	True	True	False		False	False	null	null	99.7	99.8	null	null	null	25.92	SZ_1-_154	381.17447:1432 382.17782:1091 383.18118:683	142.08815:147 187.31386:115 205.08455:50 247.0898:43 273.01001:167 291.19412:301 293.1803:104 318.21008:319 319.28793:45 326.18796:384 337.1922:162 340.20044:219 351.2879:276 367.97839:47 379.17709:411 381.17346:7556	0	0	0	0	0	0	0	0	6	0	0	0	0	0	0	0	0	878
371	8.138	381.231	w/o MS2:NCGC00347775-02!(Z)-5-[(1S,2R,4aR,8aR)-5-(hydroxymethyl)-1,2,4a-trimethyl-2,3,4,7,8,8a-hexahydronaphthalen-1-yl]-3-(hydroxymethyl)pent-2-enoic acid	[M-H]-		0.071	True	null	381228	C20H32O4	Colensane and clerodane diterpenoids	LRLROPFPFABQRF-CBYQQGIISA-N	O=C(O)C=C(CO)CCC1(C)C(C)CCC2(C(=CCCC21)CO)C	530	True	True	False		False	False	null	null	99.4	null	null	null	null	775.01	SY_3-_156	381.23132:43630 382.23467:15371 383.23803:5764	222.0724:71 291.62253:60 311.16782:263 335.15454:246 343.29391:126 363.1113:181 381.23087:27940	93	61	0	113	237	0	133	95	28	0	0	0	0	0	0	166	0	117
372	9.48	381.337	w/o MS2:Cholest-4,6-Dien-3-One	[M-H]-	ion correlated with 675	0.012	True	null	38131628	C27H42O	Cholesterols and derivatives	XIWMRKFKSRYSIJ-GYKMGIIDSA-N	O=C1C=C2C=CC3C(CCC4(C)C3CCC4C(C)CCCC(C)C)C2(C)CC1	530	True	True	False		False	False	null	null	79.1	null	null	null	null	40.38	SZ_3-_149	381.33685:2067 382.3402:1538 383.34356:1071	97.93259:106 253.09055:115 261.13052:53 293.17651:140 300.30115:211 306.08472:73 313.2738:3381 321.10428:30 327.25253:669 333.24765:1637 341.63034:62 352.06888:78 371.23151:66	0	0	63	0	0	0	0	0	0	0	0	0	877	229	0	0	0	0
373	3.702	383.115	w/o MS2:S-Adenosyl-homocysteine	[M-H]-		0.012	True	null	38311432	C14H20N6O5S	5'-deoxy-5'-thionucleosides	ZJUKTBDSGOFHSH-UHFFFAOYNA-N	O=C(O)C(N)CCSCC1OC(N2C=NC=3C(=NC=NC32)N)C(O)C1O	530	True	True	False		False	False	null	null	100	null	null	null	null	21.1	BD11Z_2-_168	383.11478:1055 384.11813:566 385.12149:0	92.92831:1014 326.96283:433	1401	2558	1777	615	1679	1691	3185	11009	2984	848	1327	807	980	1294	3279	1152	0	1049
374	3.632	383.121	w/o MS2:S-Adenosyl-homocysteine	[M-H]-		0.024	True	null	38311432	C14H20N6O5S	5'-deoxy-5'-thionucleosides	ZJUKTBDSGOFHSH-UHFFFAOYNA-N	O=C(O)C(N)CCSCC1OC(N2C=NC=3C(=NC=NC32)N)C(O)C1O	530	True	True	False		False	False	null	null	97.2	null	null	null	null	21.43	SZ_1-_154	383.12143:1296 384.12478:297 385.12814:0	99.00887:106 136.01535:99 181.05032:2598 189.12442:70 197.07024:92 204.08699:178 205.05037:182 223.06117:759 225.07651:2239 230.14612:84 251.09172:2087 294.21417:108 314.10272:131 317.15976:134 325.0997:135 327.21774:471 331.10275:250 341.19897:500 343.21179:343 352.22153:144 355.11282:263 357.13193:784 359.15399:402 367.11911:460 369.13562:226 373.12756:1209 379.38449:429	9314	12853	7808	3455	5364	7024	10168	3975	9899	3183	4173	4779	120	492	912	156	0	4020
375	7.095	383.141	w/o MS2:Unknown (carbon number 18); PlaSMA ID-948	[M-H]-		0.012	True	4.77	38313339	C18H24O9	Unknown			530	True	True	False		False	False	null	null	96.8	100	null	null	null	22.03	BE1330X_3-_126	383.14105:1102 384.1444:274 385.14776:709	101.02341:176 174.95488:40 255.23703:165 311.16586:165 325.18433:11209	745	1007	3084	1814	1854	5440	1246	2635	1967	1109	2982	4343	1394	2756	1506	3201	3085	11061
376	6.254	383.177	w/o MS2:Artesunate	[M-H]-	ion correlated with 378; ion correlated with 424; adduct linked to 341_[M-H2O-H]-; similar chromatogram in higher mz_379; similar chromatogram in higher mz_424; similar chromatogram in higher mz_473	0.047	True	null	38317114	C19H28O8	Artemisinins	FIHJKUPKCHIPAT-UHFFFAOYNA-N	O=C(O)CCC(=O)OC1OC2OC3(OOC24C(CC3)C(C)CCC4C1C)C	530	True	True	False		False	False	null	null	97.9	null	null	null	null	51.13	SZ_2-_138	383.17734:3370 384.18069:3119 385.18405:6376	88.88953:86 119.03596:325 148.05151:121 152.99614:380 180.42027:122 184.02649:314 201.11383:44 209.94839:89 217.10878:60 235.12827:88 243.05948:72 256.61572:61 271.37302:61 295.83731:11 297.61655:298 298.15652:647 299.15253:0 304.44662:40 309.1514:1239 315.19821:8408 321.1478:423 335.22101:394 344.15869:93 381.27026:121	0	295	565	303	928	0	0	0	160	0	0	0	291	0	0	125	0	772
377	3.253	385.129	w/o MS2:NCGC00381326-01_C21H22O7_Benzoic acid, 2,4-dihydroxy-6-methyl-, 6,7,8,8a-tetrahydro-7-hydroxy-7-methyl-6-oxo-3-[(1E)-1-propen-1-yl]-1H-2-benzopyran-8-yl ester	[M-H]-	ion correlated with 661	0.024	True	null	385129	C21H22O7	p-Hydroxybenzoic acid alkyl esters	HNVJWWBKFFDQAA-SNAWJCMRSA-N	O=C(OC1C2C(=CC(=O)C1(O)C)C=C(OC2)C=CC)C=3C(O)=CC(O)=CC3C	530	True	True	False		False	False	null	null	100	null	null	null	null	125.78	WZ_2-_134	385.1286:7406 386.13195:5369 387.13531:1517	89.0247:1553 101.02258:2571 111.00892:195 129.01797:7 179.05348:4404 190.9968:111 209.08238:44 214.75432:69 261.86084:67 302.20132:40 323.09848:9802 345.22974:2182 367.09726:133	63	0	0	0	0	652	360	0	0	0	106	0	0	0	0	0	0	0
378	6.254	385.173	w/o MS2:eudesmin	[M-H]-	ion correlated with 376; ion correlated with 379; ion correlated with 424	0.012	True	null	38516571	C22H26O6		PEUUVVGQIVMSAW-RZTYQLBFSA-N	O(C1=CC=C(C=C1OC)C2OCC3C(OCC23)C4=CC=C(OC)C(OC)=C4)C	530	True	True	False		False	False	null	null	96.7	null	null	null	null	33.08	SZ_1-_154	385.17343:1654 386.17678:926 387.18014:1134	108.01991:182 134.02975:293 169.87457:66 174.46533:95 180.38155:29 187.0963:718 203.092:86 275.16794:69176 276.17096:10482 277.16669:4354 278.17007:726 279.16187:4512 280.16599:478 296.09836:109 304.15179:38 309.15442:27 320.03568:89 338.01501:62 343.15552:963 345.77316:62 353.08054:491 376.25027:12 376.55783:72	0	0	0	0	0	0	0	0	313	0	0	0	0	0	0	0	0	308
379	6.254	386.254	Unknown	[M-H]-	ion correlated with 378; ion correlated with 424	0.024	True	null	null	null	null	null	null	999	False	False	False		False	False	null	null	null	null	null	null	null	25.56	SZ_2-_138	386.25388:1228 387.25723:1473 388.26059:0	161.0453:235 180.13383:41 191.05779:285 218.11237:70 231.08368:52 259.08075:54 276.16989:6751 279.16135:192 295.13385:9 298.55334:317 304.0502:65 329.23447:830 341.24255:130 359.18457:273	0	243	0	0	0	0	0	0	0	0	0	0	0	0	0	0	0	532
380	3.517	387.13	Cetirizine; LC-ESI-ITFT; MS2; CE	[M-H]-	ion correlated with 586; ion correlated with 647; ion correlated with 577; found in higher mz's MsMs_523; found in higher mz's MsMs_547	0.059	True	null	3871481	C21H25ClN2O3	Diphenylmethanes	ZKLPARSLTMPFCP-UHFFFAOYNA-N	OC(=O)COCCN1CCN(CC1)C(C1=CC=CC=C1)C1=CC=C(Cl)C=C1	430	True	True	True		False	False	null	null	76.7	null	83.6	69.2	50	32.54	Solvent_blank 2-_091	387.13013:2780 388.13348:0 389.13684:0	221.46779:37 231.96507:29 240.54993:48 313.0419:263 380.46188:46 387.12421:4660	0	0	0	0	353	0	545	0	0	0	54	0	0	0	0	0	0	2836
381	3.225	387.146	w/o MS2:NCGC00380428-01!4-hydroxy-5-methyl-3-[2-methyl-1-(4-methyl-5-oxooxolan-2-yl)but-3-en-2-yl]chromen-2-one	[M+FA-H]-	ion correlated with 350; ion correlated with 132; adduct linked to 112_[M-C6H10O4-H]-	0.012	True	null	38714499	C20H22O5	4-hydroxycoumarins	VKRXLYDRMJTDGD-UHFFFAOYSA-N	O=C1OC2=CC=CC(=C2C(O)=C1C(C=C)(C)CC3OC(=O)C(C)C3)C	530	True	True	False		False	False	null	null	99.9	null	null	null	null	40.12	WZ_1-_152	387.14603:2006 388.14938:926 389.15274:374	256.15649:159 263.12573:15 269.13904:111 270.15781:104 284.37643:29 286.15543:485 297.08136:385 298.80875:157 314.51038:70 320.88992:24 325.19669:29 334.14749:106 341.1965:410 343.21176:961 345.22818:5950 346.23166:1494 353.08209:204 355.17407:83 359.20724:121 361.2197:66 367.17914:69 369.19186:323 371.11218:25 373.1868:106 375.20126:172 377.16486:113 381.19241:61 383.17142:63	0	501	257	0	0	0	319	429	0	0	250	0	0	311	56	570	0	0
382	9.228	391.225	w/o MS2:Dehydrorotenone	[M-H]-	ion correlated with 282	0.059	True	null	39121799	C23H20O6	Rotenones	GFERNZCCTZEIET-UHFFFAOYSA-N	O=C1C2=CC=C3OC(C(=C)C)CC3=C2OC4=C1C=5C=C(OC)C(OC)=CC5OC4	530	True	True	False		False	False	null	null	97	null	null	null	null	119.06	SZ_2-_138	391.2254:11578 392.22875:10388 393.23211:1562	108.04306:85 113.0239:236 128.03397:97 143.06978:94 170.05902:119 225.0809:62 234.09196:194 255.23138:228 264.62363:142 282.6391:313 309.20822:215 315.19547:219 316.18893:181 322.17398:160 339.20236:760 344.98572:121 355.15674:1173 356.32578:1162 370.1376:100 377.26791:129 387.75604:130	5484	9096	5269	1164	2580	1498	445	287	2176	1530	1000	2430	2652	3769	526	117	76	917
383	8.722	391.282	w/o MS2:Deoxycholic acid; LC-ESI-QTOF; MS2; CE	[M+Na-2H]-	ion correlated with 316; ion correlated with 499; ion correlated with 693; adduct linked to 353_[M-H]-	0.024	True	null	39128537	C24H40O4	Dihydroxy bile acids, alcohols and derivatives	KXGVEGMKQFWNSR-LLQZFEROSA-N	C[C@H](CCC(O)=O)[C@H]1CC[C@H]2[C@@H]3CC[C@@H]4C[C@H](O)CC[C@]4(C)[C@H]3C[C@H](O)[C@]12C	530	True	True	False		False	False	null	null	63	null	null	null	null	26.29	SZ_2-_138	391.28241:1317 392.28576:852 393.28912:310	119.03464:651 142.04834:54 149.68097:130 152.99553:12 156.99736:494 161.04462:300 171.02763:59 173.94684:104 185.11719:23 194.9075:150 201.1138:248 213.05302:65 216.06056:143 221.11565:23 225.22212:280 236.13155:87 239.08881:139 248.12683:254 254.20032:95 265.04349:129 267.15018:210 269.25168:17 279.23322:791 282.00699:143 282.24799:183 288.15399:119 295.22336:265 309.20349:117 311.16922:3452 313…	0	0	0	0	0	0	0	0	0	0	0	0	0	0	0	0	0	469
384	8.779	392.318	Unknown	[M-H]-	ion correlated with 531	0.012	True	null	null	null	null	null	null	999	False	False	False		False	False	null	null	null	null	null	null	null	29.87	SZ_1-_154	392.31787:1493 393.32122:879 394.32458:0	131.03409:218 139.11121:156 149.06107:11 165.09048:56 179.05518:137 216.97289:71 232.91299:93 279.06921:71 293.17752:153 293.21497:675 299.25848:2731 311.16666:8194 317.78824:52 325.18442:8010 339.20178:2083 346.23633:133 352.28546:1159 367.24429:148 375.28989:185 377.23636:961	0	26	0	0	0	0	0	0	0	0	0	0	0	0	0	0	73	0
385	7.067	393.171	w/o MS2:aloesin	[M-H]-	similar chromatogram in higher mz_459; similar chromatogram in higher mz_1183	0.118	True	null	3931691	C19H22O9	Phenolic glycosides	HKIKAXXIWJHWLY-UHFFFAOYSA-N	O=C1C=C(OC2=C1C(=CC(O)=C2C3OC(CO)C(O)C(O)C3O)C)CC(=O)C	530	True	True	False		False	False	null	null	99.7	null	null	null	null	53.38	SZ_3-_149	393.17148:4566 394.17483:3255 395.17819:1129	142.02849:272 213.49905:107 285.15176:128 294.17996:28501 296.04031:277 317.10156:54 323.94098:43 325.62787:28 326.18747:23742 326.49017:720 327.18298:10710 328.18329:1626 336.82956:79 338.76157:57	8006	10444	7368	7232	8469	9802	6504	8222	13156	6828	9995	8332	6507	12940	8150	8579	7165	9417
386	9.485	396.217	Unknown	[M-H]-		0.059	True	null	null	null	null	null	null	999	False	False	False		False	False	null	null	null	null	null	null	null	46.65	BE13Y_2-_142	396.21808:1102 397.22143:1065 398.22479:1058	141.50803:30 233.05022:100 279.2326:1213 288.02762:123 294.18338:83 303.18909:95 348.34518:95 376.92786:54	4993	2667	9528	3756	6528	3503	4877	5137	3860	2536	4768	2993	1240	3443	4341	1417	1409	6548
387	9.507	397.008	w/o MS2:NCGC00380847-01!(1R)-2-chloro-1,7-dihydroxy-3,9-dimethoxy-1-methylbenzo[c]chromene-4,6-dione	[M-H]-		0.012	True	null	39703299	C16H13ClO7	Isocoumarins and derivatives	UMKWAHOXPWRVRW-MRXNPFEDSA-N	O=C1OC=2C(=O)C(OC)=C(Cl)C(O)(C2C=3C=C(OC)C=C(O)C13)C	530	True	True	False		False	False	null	null	71.4	null	null	null	null	25.22	CD1220Y_2-_107	397.00836:1283 398.01171:605 399.01507:309	96.95944:459 117.92753:310 227.96698:693 237.27419:412 272.98462:495 291.02838:497 326.19284:383 351.45248:329 397.13992:376	0	300	209	0	0	0	0	0	0	0	0	248	0	0	234	0	0	0
388	6.339	397.133	w/o MS2:NCGC00168932-02_C18H22O10_5-Benzofuranpropanoic acid, 4-(beta-D-glucopyranosyloxy)-6-methoxy-	[M-H]-		0.012	True	null	39711401	C18H22O10	Phenolic glycosides	OLFRCQFNQXYDGW-NDOBWRGRSA-N	O=C(O)CCC1=C(OC)C=C2OC=CC2=C1OC3OC(CO)C(O)C(O)C3O	530	True	True	False		False	False	null	null	81.2	null	null	null	null	108.72	SY_1-_112	397.13339:5436 398.13674:5148 399.1401:0	152.9924:1922 203.49167:4 225.10892:46 251.12859:87 293.21426:560 323.16711:1265 329.13797:115 339.18198:131 393.21756:59	52	105	1597	0	90	168	101	100	763	85	0	0	0	31	608	53	38	259
389	7.88	397.157	w/o MS2:2-amino-5-[2-[[(3S)-2,3-dihydroxy-2-[(1S)-1-hydroxyethyl]butanoyl]oxymethyl]anilino]-5-oxopentanoic acid	[M-H]-		0.012	True	null	39716129	C18H26N2O8		NFINSJKQOBJWEB-WAQLSPKVSA-N	O=C(O)C(N)CCC(O)=NC=1C=CC=CC1COC(=O)C(O)(C(O)C)C(O)C	530	True	True	False		False	False	null	null	99.1	null	null	null	null	23.03	BE13X_3-_146	397.15732:1152 398.16067:537 399.16403:459	210.83894:476 279.16049:548 329.18311:476 337.20508:1169 380.284:241	4930	6288	8957	4200	7485	4924	4767	6938	6352	1846	2581	4112	3713	3450	2816	5827	3126	5110
390	4.627	397.221	w/o MS2:Mitragynine; PlaSMA ID-1000	[M-H]-	ion correlated with 287	0.059	True	5.51	39721329	C23H30N2O4	Alkaloids	LELBFTMXCIIKKX-UHFFFAOYNA-N	CCC1CN2CCC3=C(NC4=C3C(OC)=CC=C4)C2CC1C(=COC)C(=O)OC	530	True	True	False		False	False	null	null	97.1	100	null	null	null	47.88	SY_3-_156	397.22058:3582 398.22393:2437 399.22729:1470	73.02959:153 113.02419:996 119.03463:1002 134.04507:25 143.03592:388 161.02542:1271 164.64101:76 173.10812:29 175.02441:328 179.05428:333 182.26704:65 201.11528:205 270.09122:216 301.21909:171 323.04092:102 347.10059:62 384.28021:84 391.10168:84	0	0	318	1003	546	0	280	0	812	642	185	0	0	0	222	0	0	617
391	7.053	397.226	w/o MS2:Mitragynine; PlaSMA ID-1000	[M-H]-	ion correlated with 393; ion correlated with 185	0.024	True	5.51	39721329	C23H30N2O4	Alkaloids	LELBFTMXCIIKKX-UHFFFAOYNA-N	CCC1CN2CCC3=C(NC4=C3C(OC)=CC=C4)C2CC1C(=COC)C(=O)OC	530	True	True	False		False	False	null	null	91.7	100	null	null	null	215.41	SZ_2-_138	397.22574:19371 398.22909:6912 399.23245:1640	311.16403:984 326.18887:10311 327.18488:6035 334.09183:18 397.13275:46	216	269	444	51	0	0	0	332	460	1169	13	308	305	65	68	149	191	110
392	6.956	397.226	w/o MS2:Mitragynine; PlaSMA ID-1000	[M-H]-	ion correlated with 393; found in higher mz's MsMs_542; similar chromatogram in higher mz_1158; found in higher mz's MsMs_1158; found in higher mz's MsMs_512	0.035	True	5.51	39721329	C23H30N2O4	Alkaloids	LELBFTMXCIIKKX-UHFFFAOYNA-N	CCC1CN2CCC3=C(NC4=C3C(OC)=CC=C4)C2CC1C(=COC)C(=O)OC	530	True	True	False		False	False	null	null	91	100	null	null	null	1978.81	SY_2-_148	397.22632:108171 398.22967:107814 399.23303:47645	95.01303:93 156.03064:84 190.97691:161 200.23683:67 237.153:82 300.20099:115 325.18414:77891 326.18872:15685 331.22519:71 397.05414:78 397.36337:141	12	9	24	0	0	0	0	85	14	23	0	9	9	0	0	8	11	0
393	7.011	397.227	w/o MS2:Mitragynine; PlaSMA ID-1000	[M-H]-	ion correlated with 392; ion correlated with 391; ion correlated with 185	0.024	True	5.51	39721329	C23H30N2O4	Alkaloids	LELBFTMXCIIKKX-UHFFFAOYNA-N	CCC1CN2CCC3=C(NC4=C3C(OC)=CC=C4)C2CC1C(=COC)C(=O)OC	530	True	True	False		False	False	null	null	90.2	100	null	null	null	251.55	SZ_1-_154	397.22693:12742 398.23028:6191 399.23364:2655	78.95741:155 88.03942:99 100.93224:101 125.09715:84 127.87214:131 144.92014:128 152.10713:76 157.99847:80 174.95859:51 183.01065:25 186.11502:64 188.04703:145 197.11406:217 209.75969:291 221.11632:142 233.0842:93 239.14842:125 249.14153:4 255.23232:896 273.14758:210 284.92102:100 301.17554:154 303.20093:363 308.19394:69 317.21216:475 319.19952:228 322.74655:119 333.20761:212 335.22351:363 347.191…	114	115	220	0	0	0	0	141	130	216	0	87	86	17	0	71	101	28
394	9.485	397.333	Unknown	[M-H]-	ion correlated with 513; adduct linked to 428_[M+Na-2H]-; found in higher mz's MsMs_428; similar chromatogram in higher mz_1223	0.059	True	null	null	null	null	null	null	999	False	False	False		False	False	null	null	null	null	null	null	null	52.6	SY_1-_112	397.33432:2529 398.33767:2755 399.34103:348	112.98487:217 209.07716:686 229.91075:83 259.42075:48 305.17447:89 319.7558:94 329.23126:1184 351.21774:17 364.25772:135 379.27753:143	543	0	334	0	239	315	0	0	0	0	0	0	266	0	0	0	0	608
395	9.536	398.324	w/o MS2:Palmitoylcarnitine cation	[M-H]-	ion correlated with 478; ion correlated with 743; ion correlated with 854; ion correlated with 293	0.024	True	null	39832758	C23H45NO4	Acyl carnitines	XOMRRQXKHMYMOC-UHFFFAOYNA-N	O=C([O-])CC(OC(=O)CCCCCCCCCCCCCCC)C[N+](C)(C)C	530	True	True	False		False	False	null	null	99.4	null	null	null	null	51.47	SZ_2-_138	398.32428:3031 399.32763:2171 400.33099:0	104.30428:129 111.08199:70 114.01972:112 128.03363:77 138.05545:45 141.6089:76 143.0358:161 150.10065:105 155.10748:394 165.24487:192 169.9908:74 175.0405:57 179.05539:459 184.95465:99 185.11867:65 190.15578:61 195.1714:129 201.11377:89 208.05602:228 221.11867:111 222.68842:93 229.10983:201 243.12424:359 251.13466:58 256.60666:70 267.19626:24 270.24426:421 274.4581:78 279.23154:158 283.26294:128 …	0	0	0	0	0	0	0	0	0	271	0	0	0	0	0	0	0	0
396	7.011	399.227	w/o MS2:bonactin	[M-H]-	ion correlated with 392; ion correlated with 393; ion correlated with 760	0.012	True	null	39923849	C21H36O7		JZCRGJSEBZCNAR-UHFFFAOYSA-N	O=C(O)C(C)C1OC(CC1)CC(OC(=O)C(C)C2OC(CC2)CC(O)CC)C	530	True	True	False		False	False	null	null	92.4	null	null	null	null	20.36	SZ_1-_154	399.22659:1018 400.22994:519 401.2333:0	78.95741:155 88.03942:99 100.93224:101 125.09715:84 127.87214:131 144.92014:128 152.10713:76 157.99847:80 174.95859:51 183.01065:25 186.11502:64 188.04703:145 197.11406:217 209.75969:291 221.11632:142 233.0842:93 239.14842:125 249.14153:4 255.23232:896 273.14758:210 284.92102:100 301.17554:154 303.20093:363 308.19394:69 317.21216:475 319.19952:228 322.74655:119 333.20761:212 335.22351:363 347.191…	0	21	0	15	0	0	74	126	0	0	0	0	0	0	0	0	0	0
397	8.694	399.347	w/o MS2:7-Oxocholesterol	[M-C6H10O5-H]-	ion correlated with 176; ion correlated with 556; ion correlated with 558; similar chromatogram in higher mz_628; similar chromatogram in higher mz_501; similar chromatogram in higher mz_507; adduct linked to 698_[M+FA-H]-; found in higher mz's MsMs_433	0.035	True	null	39932684	C27H44O2	Cholesterols and derivatives	YIKKMWSQVKJCOP-ABXCMAEBSA-N	O=C1C=C2CC(O)CCC2(C)C3CCC4(C)C(CCC4C13)C(C)CCCC(C)C	530	True	True	False		False	False	null	null	78.9	null	null	null	null	80.34	SZ_2-_138	399.34747:4918 400.35082:4000 401.35418:625	101.06027:74 104.95287:77 112.01641:243 125.02427:88 156.99625:213 169.08813:355 173.04463:71 179.05727:586 187.3195:209 219.17513:91 227.09375:250 231.63148:76 255.07455:93 255.22934:206 284.91193:188 293.21201:212 303.54276:140 319.23138:534 327.21512:148 333.24799:14 342.27255:288 348.18872:130 358.55618:93 365.30347:159 369.2991:1502 374.20328:237 377.15421:259 381.24762:486 384.19244:163 388…	468	0	627	0	0	0	201	0	0	0	0	0	0	0	0	0	0	519
398	8.47	401.142	w/o MS2:Benzyl alcohol + Hex-Pen; PlaSMA ID-1015	[M-H]-	ion correlated with 815; ion correlated with 212; ion correlated with 292; ion correlated with 363; ion correlated with 840; found in higher mz's MsMs_510	0.012	True	3.34	40114459	C18H26O10	Alkyl benzyl hexosides	NJMQSVWMCODQIP-UHFFFAOYNA-N	OCC3(O)(COC(OCC2OC(OCC1=CC=CC=C1)C(O)C(O)C2(O))C3(O))	530	True	True	False		False	False	null	null	99.6	99.9	null	null	null	50.24	SZ_1-_154	401.14185:2512 402.1452:1093 403.14856:1217	169.04893:671 275.27222:400 311.17142:1183 332.02673:781 385.10345:438	0	0	0	0	0	0	0	0	0	0	0	0	0	0	0	0	0	0
399	4.627	401.254	w/o MS2:CAPERATIC ACID	[M-H]-		0.047	True	null	40125449	C21H38O7	Tricarboxylic acids and derivatives	HMJJWFFZRCLIDN-UHFFFAOYSA-N	O=C(OC)CC(O)(C(=O)O)C(C(=O)O)CCCCCCCCCCCCCC	530	True	True	False		False	False	null	null	100	null	null	null	null	153.49	BE1330Y_2-_101	401.2543:9181 402.25765:9461 403.26101:1784	88.98224:360 95.01422:1052 101.02447:1840 125.02384:683 149.04411:1338 157.01416:2267 207.01355:434 326.18561:324 386.10437:214 390.69202:866	0	0	0	0	0	0	0	0	0	0	0	0	0	0	0	0	0	50462
400	4.991	401.255	w/o MS2:CAPERATIC ACID	[M-H]-		0.024	True	null	40125449	C21H38O7	Tricarboxylic acids and derivatives	HMJJWFFZRCLIDN-UHFFFAOYSA-N	O=C(OC)CC(O)(C(=O)O)C(C(=O)O)CCCCCCCCCCCCCC	530	True	True	False		False	False	null	null	100	null	null	null	null	52.08	BE1330X_1-_115	401.25464:2851 402.25799:3919 403.26135:0	73.02943:516 89.0246:2548 111.00858:1181 117.0311:398 143.035:1197 179.03358:484 210.12112:464 278.06079:279 301.05869:795 305.05429:495 341.10837:1917 351.06311:234	0	709	0	0	0	0	0	14	0	0	0	0	0	0	0	0	0	26059
401	4.235	403.092	w/o MS2:Virensic acid	[M-C6H10O4-H]-	ion correlated with 887; ion correlated with 495; ion correlated with 604; adduct linked to 604_[M-H2O-H]-	0.012	True	null	40310001	C18H14O8		FOKAHYDSEWGOHN-UHFFFAOYSA-N	O=CC1=C(O)C=C(C=2C(=O)OC3=C(OC12)C(=C(C(=O)O)C(O)=C3C)C)C	530	True	True	False		False	False	null	null	96.8	null	null	null	null	21.8	Solvent_blank 1-_090	403.09232:1090 404.09567:0 405.09903:0	89.02297:1756 318.04465:100 385.74747:54	0	15	0	0	0	26	0	0	0	0	0	0	0	398	46	0	0	0
402	3.702	403.141	w/o MS2:NCGC00385668-01_C21H24O8_4-[(E)-2-(3-Hydroxy-5-methoxyphenyl)vinyl]phenyl beta-D-glucopyranoside	[M+FA-H]-	ion correlated with 144; ion correlated with 705; ion correlated with 1120; adduct linked to 114_[M-C6H10O5-H]-; found in higher mz's MsMs_1175; found in higher mz's MsMs_1168; found in higher mz's MsMs_1130; found in higher mz's MsMs_1120	0.012	True	null	40314001	C21H24O8	Stilbene glycosides	IIISUZGWBIPYEJ-DXKBKAGUSA-N	OC=1C=C(OC)C=C(C=CC2=CC=C(OC3OC(CO)C(O)C(O)C3O)C=C2)C1	530	True	True	False		False	False	null	null	99.9	null	null	null	null	43.05	SZ_3-_149	403.14099:2207 404.14434:0 405.1477:1143	137.02121:63 179.05701:4235 181.05153:2462 215.99559:62 321.13513:56 331.03421:22 349.20447:608 377.16849:108 394.52744:51	0	96	0	0	0	0	6	0	0	0	0	0	0	0	61	60	10	0
403	8.919	403.285	w/o MS2:ascochlorin	[M-H]-	ion correlated with 404	0.012	True	null	40326532	C23H29ClO4	Hydroxybenzaldehydes	SETVRSKZJJWOPA-FLDGXQSCSA-N	O=CC1=C(O)C(=C(O)C(Cl)=C1C)CC=C(C=CC2(C)C(C(=O)CCC2C)C)C	530	True	True	False		False	False	null	null	80.3	null	null	null	null	73.95	SZ_1-_154	403.28522:3698 404.28857:4853 405.29193:850	265.01215:16 269.15018:155 279.23172:165 285.02402:87 297.15182:179 298.80704:98 301.21814:76 310.92807:21 314.32233:32 325.07431:8 332.59589:15 335.1944:46 342.93332:28 353.14127:52 355.32169:250 365.22772:359 367.64807:25 376.93143:35 379.15854:354 381.24579:2278 385.13004:312 387.12427:52 390.13525:115 391.52527:21 395.26187:1200 397.22495:117 402.35748:13	0	0	0	0	0	0	0	0	0	0	0	0	0	0	0	0	0	0
404	8.877	403.286	w/o MS2:ascochlorin	[M-H]-	ion correlated with 531; ion correlated with 403; found in higher mz's MsMs_951	0.024	True	null	40326532	C23H29ClO4	Hydroxybenzaldehydes	SETVRSKZJJWOPA-FLDGXQSCSA-N	O=CC1=C(O)C(=C(O)C(Cl)=C1C)CC=C(C=CC2(C)C(C(=O)CCC2C)C)C	530	True	True	False		False	False	null	null	79.6	null	null	null	null	35.35	SZ_2-_138	403.28558:1861 404.28893:2140 405.29229:434	181.02664:193 273.44879:181 289.18109:55 296.42383:99 307.62805:110 319.06647:169 325.14746:98 326.186:474 333.13376:208 337.20172:256 343.99619:152 354.30118:1898 360.62839:238 368.23981:139 380.23312:42 381.24438:657 387.12979:159 401.978:151 403.28473:3385	0	0	0	0	0	0	0	0	0	0	0	0	0	0	0	0	0	0
405	3.914	407.077	w/o MS2:NCGC00180813-03!methyl 2-hydroxy-6-(4-hydroxy-2-methoxy-6-methoxycarbonylphenoxy)-4-methylbenzoate	[M-C6H10O4-H]-	adduct linked to 686_[M-H]-	0.106	True	null	40709799	C18H18O8	Diphenylethers	KYDNOVLBVBYOSW-UHFFFAOYSA-N	O=C(OC)C=1C=C(O)C=C(OC)C1OC2=CC(=CC(O)=C2C(=O)OC)C	530	True	True	False		False	False	null	null	77.7	null	null	null	null	30.91	BE1330X_1-_115	407.07666:1953 408.08001:384 409.08337:0	143.036:495 156.99623:922 179.05785:890 181.06915:366 297.08292:381 341.10342:312 351.0994:540 375.01599:295	7433	3824	8717	5741	3844	1681	542	0	0	16626	16033	8920	3045	851	1564	0	219	11201
406	7.88	407.187	w/o MS2:NCGC00384531-01!3-(2,4-dihydroxyphenyl)-7-hydroxy-6,8-bis(3-methylbut-2-enyl)-2,3-dihydrochromen-4-one	[M+Na-2H]-	adduct linked to 346_[M-H2O-H]-	0.118	True	null	40718701	C25H28O5	8-prenylated isoflavanones	QUBRRXBPXPHDJO-UHFFFAOYSA-N	O=C1C=2C=C(C(O)=C(C2OCC1C3=CC=C(O)C=C3O)CC=C(C)C)CC=C(C)C	530	True	True	False		False	False	null	null	100	null	null	null	null	40.25	SY_2-_148	407.18723:2660 408.19058:1910 409.19394:774	89.02393:760 156.99481:1088 161.46994:305 183.85835:607 273.11139:405 311.05322:371 324.24872:347 337.20709:3543 339.19919:90664 340.20273:16493 341.19806:6050 347.26443:397 364.19568:448 371.31897:933 381.26407:359 387.22229:484 396.31076:528 403.27539:460	9597	12755	14965	10637	15195	9917	13959	13483	12700	10292	7286	10999	8895	8208	10691	9008	9137	13149
407	6.927	407.291	w/o MS2:2-hydroxy-4-methoxy-3,5-bis(3-methylbut-2-enyl)-6-(2-phenylethyl)benzoic acid	[M-H]-		0.012	True	null	40728934	C26H32O4	Stilbenes	KTBAIBUBSGVINZ-UHFFFAOYSA-N	O=C(O)C=1C(O)=C(C(OC)=C(C1CCC=2C=CC=CC2)CC=C(C)C)CC=C(C)C	530	True	True	False		False	False	null	null	99.9	null	null	null	null	29.17	SZ_3-_149	407.29095:1459 408.2943:1019 409.29766:279	89.01133:204 89.02206:204 99.92407:49 116.92794:350 122.97445:184 126.90623:321 129.01352:97 143.03264:627 150.12848:63 155.10661:252 161.04538:102 165.0563:521 171.00557:65 173.04323:137 177.05481:111 179.05522:594 182.41681:67 185.11934:141 197.1178:505 200.7471:116 209.11803:360 215.12627:278 217.11876:191 255.16534:329 270.24194:76 274.18665:61 279.23422:344 281.24646:1073 283.25528:87 288.17…	0	0	0	0	0	0	0	0	0	0	0	0	0	0	0	0	0	0
408	7.404	409.235	w/o MS2:beta-TOXICAROL	[M-H]-	ion correlated with 71	0.059	True	null	40923636	C23H22O7	Rotenones	MTTUVGLGBORPBI-UHFFFAOYSA-N	O=C1C2=C(OC3COC4=CC(OC)=C(OC)C=C4C13)C=C5OC(C=CC5=C2O)(C)C	530	True	True	False		False	False	null	null	100	null	null	null	null	252.37	SZ_3-_149	409.23541:21245 410.23876:11857 411.24212:3110	143.0312:329 179.03358:329 179.05557:534 281.03015:405 295.20605:324 319.23175:474 330.2135:560 337.18115:838 340.20447:2481 375.7789:576 407.18018:286	13	448	74	17	19	0	0	212	0	47	0	13	152	12	0	0	0	1383
409	9.228	409.237	w/o MS2:beta-TOXICAROL	[M-H]-	ion correlated with 282; ion correlated with 504	0.024	True	null	40923636	C23H22O7	Rotenones	MTTUVGLGBORPBI-UHFFFAOYSA-N	O=C1C2=C(OC3COC4=CC(OC)=C(OC)C=C4C13)C=C5OC(C=CC5=C2O)(C)C	530	True	True	False		False	False	null	null	100	null	null	null	null	110.85	SY_1-_112	409.23676:6076 410.24011:4898 411.24347:1524	145.08652:16 171.04047:71 215.1319:27 255.23396:1424 263.26895:72 272.85437:85 277.14453:77 285.24179:29 295.22839:39 308.09357:130 320.23349:139 325.18359:884 327.22241:236 347.258:333 355.15524:1546 356.3266:628 359.22528:96 369.2392:242 371.33051:470 385.30359:165 395.2832:320 399.34714:357	4066	3912	3243	319	256	472	85	217	1642	350	0	219	1955	1318	0	156	67	191
410	9.723	409.264	w/o MS2:Alpha-Mangostin	[M-H]-		0.035	True	null	40924689	C24H26O6	8-prenylated xanthones	GNRIZKKCNOBBMO-UHFFFAOYSA-N	O=C1C2=C(O)C(=C(O)C=C2OC3=CC(O)=C(OC)C(=C13)CC=C(C)C)CC=C(C)C	530	True	True	False		False	False	null	null	85.1	null	null	null	null	46.91	SZ_3-_149	409.26392:2785 410.26727:1995 411.27063:436	78.95853:1645 97.92902:786 99.92505:2553 113.0239:1959 116.92793:12188 117.92801:710 121.89516:541 125.09561:1690 131.77728:369 134.89439:6450 136.89088:2564 140.94174:759 155.00478:684 156.99574:3481 160.89767:400 171.10413:1500 179.05562:3297 183.1006:1131 185.11638:1141 198.12929:659 209.07793:266 220.0611:434 227.16501:605 239.12013:281 251.20528:314 265.14221:866 271.22565:969 279.23267:5203…	0	14	0	0	0	0	0	0	0	0	0	0	0	0	0	0	0	0
411	8.386	409.347	w/o MS2:Cratoxyarborenone E	[M-H]-		0.024	True	null	40932941	C24H26O6	4-prenylated xanthones	CJBZJZGULKATPY-UHFFFAOYSA-N	O=C1C2=CC(O)=C(OC)C(=C2OC=3C1=C(O)C=C(O)C3CC=C(C)C)CC=C(C)C	530	True	True	False		False	False	null	null	84.4	null	null	null	null	92.93	SY_3-_156	409.34689:5003 410.35024:4807 411.3536:371	271.09885:150 307.15274:135 339.19989:430 351.22559:330 353.2142:5205 369.49747:43	0	0	0	0	0	0	0	0	0	0	0	0	0	0	0	0	0	0
412	8.863	410.365	Unknown	[M-H]-	ion correlated with 846; ion correlated with 944	0.012	True	null	null	null	null	null	null	999	False	False	False		False	False	null	null	null	null	null	null	null	69.68	SY_3-_156	410.36465:3484 411.368:3778 412.37136:391	112.98656:720 158.1266:8 189.04849:78 217.02757:35 226.07379:79 262.95297:44 279.23203:1979 310.16525:262 325.18362:7716 333.24445:615 337.16544:92 373.06409:55 386.13388:72 395.3208:438	0	0	0	0	0	0	0	0	110	0	0	0	0	0	0	0	0	0
413	9.564	411.381	w/o MS2:5-[(Z)-14-(3,5-dihydroxyphenyl)tetradec-10-enyl]benzene-1,3-diol	[M-H]-		0.012	True	null	41137296	C26H36O4	Resorcinols	PFIQXUYXVYYERO-ALCCZGGFSA-N	OC=1C=C(O)C=C(C1)CCCC=CCCCCCCCCCC=2C=C(O)C=C(O)C2	530	True	True	False		False	False	null	null	96.4	null	null	null	null	21.6	SY_3-_156	411.3811:1119 412.38445:552 413.38781:0	116.92921:588 155.03232:378 269.89511:352 272.41617:502 311.01297:700 327.17871:455 339.20319:883 361.2818:297 387.97095:241 395.26355:714	0	1886	0	0	0	0	0	57	200	719	0	0	560	68	0	0	0	0
414	6.254	413.093	w/o MS2:2-amino-5-[2-[[2,3-dihydroxy-2-(1-hydroxyethyl)butanoyl]oxymethyl]-4-hydroxyanilino]-5-oxopentanoic acid	[M-H]-		0.047	True	null	4130943	C18H26N2O9	Glutamine and derivatives	JMRJLJOBHHWYIV-UHFFFAOYSA-N	O=C(O)C(N)CCC(=O)NC1=CC=C(O)C=C1COC(=O)C(O)(C(O)C)C(O)C	530	True	True	False		False	False	null	null	99.9	null	null	null	null	56.63	CD1220X_3-_169	413.09293:4031 414.09628:3861 415.09964:629	263.07968:56 272.0372:129 275.16827:6930 276.17194:1624 279.1619:8225 280.16583:2049 282.31537:96 337.03345:112	441	543	1035	591	0	110	234	275	382	0	0	0	1474	187	433	467	0	0
415	7.88	413.093	w/o MS2:2-amino-5-[2-[[2,3-dihydroxy-2-(1-hydroxyethyl)butanoyl]oxymethyl]-4-hydroxyanilino]-5-oxopentanoic acid	[M-H]-		0.024	True	null	4130943	C18H26N2O9	Glutamine and derivatives	JMRJLJOBHHWYIV-UHFFFAOYSA-N	O=C(O)C(N)CCC(=O)NC1=CC=C(O)C=C1COC(=O)C(O)(C(O)C)C(O)C	530	True	True	False		False	False	null	null	100	null	null	null	null	41.47	CD1220Y_3-_139	413.09344:2682 414.09679:1386 415.10015:198	78.97846:279 116.9269:928 225.01598:386 312.17142:1040 319.06641:778 333.2084:722 339.20007:3386 402.23721:312	778	0	687	895	0	23	0	0	0	526	416	0	1001	317	1206	0	0	755
416	3.813	413.094	w/o MS2:2-amino-5-[2-[[2,3-dihydroxy-2-(1-hydroxyethyl)butanoyl]oxymethyl]-4-hydroxyanilino]-5-oxopentanoic acid	[M-H2O-H]-	adduct linked to 470_[M+Na-2H]-; found in higher mz's MsMs_614; similar chromatogram in higher mz_500; similar chromatogram in higher mz_450	0.082	True	null	4130943	C18H26N2O9	Glutamine and derivatives	JMRJLJOBHHWYIV-UHFFFAOYSA-N	O=C(O)C(N)CCC(=O)NC1=CC=C(O)C=C1COC(=O)C(O)(C(O)C)C(O)C	530	True	True	False		False	False	null	null	100	null	null	null	null	199.05	Solvent_blank 4-_093	413.09381:24811 414.09716:13156 415.10052:2461	154.99614:316 182.07735:459 244.9617:786 253.53923:526 291.12747:631 312.00403:352 361.0394:438 395.08215:772 413.08865:1069	452	374	984	1227	436	0	312	239	330	0	0	361	1093	0	1673	559	327	283
417	8.694	413.094	w/o MS2:2-amino-5-[2-[[2,3-dihydroxy-2-(1-hydroxyethyl)butanoyl]oxymethyl]-4-hydroxyanilino]-5-oxopentanoic acid	[M-H]-		0.024	True	null	4130943	C18H26N2O9	Glutamine and derivatives	JMRJLJOBHHWYIV-UHFFFAOYSA-N	O=C(O)C(N)CCC(=O)NC1=CC=C(O)C=C1COC(=O)C(O)(C(O)C)C(O)C	530	True	True	False		False	False	null	null	100	null	null	null	null	38.79	Solvent_blank 3-_092	413.09384:2512 414.09719:2288 415.10055:557	181.07153:424 273.01041:229 295.22607:991 340.4335:336	655	354	1346	681	0	701	347	0	0	706	460	249	817	403	664	0	0	0
418	4.627	413.094	w/o MS2:2-amino-5-[2-[[2,3-dihydroxy-2-(1-hydroxyethyl)butanoyl]oxymethyl]-4-hydroxyanilino]-5-oxopentanoic acid	[M-H]-		0.024	True	null	4130943	C18H26N2O9	Glutamine and derivatives	JMRJLJOBHHWYIV-UHFFFAOYSA-N	O=C(O)C(N)CCC(=O)NC1=CC=C(O)C=C1COC(=O)C(O)(C(O)C)C(O)C	530	True	True	False		False	False	null	null	100	null	null	null	null	198.53	CD1220Y_1-_125	413.09387:12264 414.09722:7679 415.10058:2294	121.10104:469 127.09402:847 180.0583:441 207.0088:688 223.02798:641 259.0462:436 297.08066:6348 303.10959:329 319.05991:672	0	468	896	794	0	0	0	0	544	168	423	273	841	201	1075	0	0	1269
419	5.44	413.094	w/o MS2:2-amino-5-[2-[[2,3-dihydroxy-2-(1-hydroxyethyl)butanoyl]oxymethyl]-4-hydroxyanilino]-5-oxopentanoic acid	[M-H]-		0.047	True	null	4130943	C18H26N2O9	Glutamine and derivatives	JMRJLJOBHHWYIV-UHFFFAOYSA-N	O=C(O)C(N)CCC(=O)NC1=CC=C(O)C=C1COC(=O)C(O)(C(O)C)C(O)C	530	True	True	False		False	False	null	null	100	null	null	null	null	113.07	Solvent_blank 4-_093	413.09406:10768 414.09741:7403 415.10077:966	194.05324:421 261.06244:347 279.06851:1486	441	0	922	809	332	0	306	320	239	0	381	0	423	569	660	0	0	0
420	9.507	413.094	w/o MS2:2-amino-5-[2-[[2,3-dihydroxy-2-(1-hydroxyethyl)butanoyl]oxymethyl]-4-hydroxyanilino]-5-oxopentanoic acid	[M-H]-		0.024	True	null	4130943	C18H26N2O9	Glutamine and derivatives	JMRJLJOBHHWYIV-UHFFFAOYSA-N	O=C(O)C(N)CCC(=O)NC1=CC=C(O)C=C1COC(=O)C(O)(C(O)C)C(O)C	530	True	True	False		False	False	null	null	100	null	null	null	null	71.53	Solvent_blank 4-_093	413.09409:6172 414.09744:3981 415.1008:763	133.01338:448 212.97577:626 239.1265:347 262.06778:316 279.07526:638 279.74649:262 295.22742:1081 301.05548:305 310.99905:600 382.04993:505	472	532	463	982	233	1337	0	175	305	0	368	0	863	352	423	0	0	0
421	9.507	413.199	w/o MS2:NCGC00384769-01!6,8-dihydroxy-2,2,4,4-tetramethyl-5-(2-methylpropanoyl)-9-propan-2-yl-9H-xanthene-1,3-dione	[M-H]-	ion correlated with 517; ion correlated with 243; ion correlated with 743; ion correlated with 854	0.012	True	null	41319699	C24H30O6	Xanthenes	AYAUOXWJIWVPSO-UHFFFAOYSA-N	O=C(C1=C(O)C=C(O)C2=C1OC3=C(C(=O)C(C(=O)C3(C)C)(C)C)C2C(C)C)C(C)C	530	True	True	False		False	False	null	null	99.8	null	null	null	null	21.28	SZ_1-_154	413.19882:1064 414.20217:1504 415.20553:625	98.95403:57 109.06242:213 116.92785:935 125.02506:439 133.01375:97 143.82927:38 153.01779:5236 172.03452:87 179.05383:622 227.13156:118 252.13658:47 262.13049:78 279.16656:127 291.16428:276 293.20981:387 311.16922:1010 314.27756:364 325.18402:518 336.45157:31 355.32037:34 362.15839:173 369.33694:23 381.33514:369	685	0	0	0	0	0	0	0	0	0	0	1157	0	0	0	0	0	0
422	9.507	413.35	Unknown	[M-H]-		0.012	True	null	null	null	null	null	null	999	False	False	False		False	False	null	null	null	null	null	null	null	22	SY_2-_148	413.34998:1100 414.35333:643 415.35669:145	92.92807:209 96.95864:1074 101.02423:255 112.98537:356 115.00114:351 119.03191:984 133.01195:215 145.92329:82 173.08165:157 189.51608:142 221.06798:127 233.1127:76 235.07738:71 259.13028:180 261.14285:156 268.07138:56 270.21466:173 272.12183:105 279.16373:54 289.18378:184 293.21033:1702 297.15057:134 313.23965:44 325.18344:1542 338.91653:38 373.22977:314 398.32947:453 411.3486:200 413.34543:55	0	0	0	0	0	0	0	0	0	0	0	0	0	0	0	0	0	0
423	4.627	414.098	w/o MS2:PFSM-ammonio; [C11H22F3N2O7S2]+	[M-H]-		0.012	True	null	41407477	[C11H22F3N2O7S2]+	PFSA	KAKQIMFVNMZXCD-UHFFFAOYSA-O	O=C(O)CN(CCC[N+](C)(C)CCCS(=O)(=O)O)S(=O)(=O)C(F)(F)F	530	True	True	False		False	False	null	null	74.6	null	null	null	null	25.45	Solvent_blank 3-_092	414.09772:1273 415.10107:1220 416.10443:361	151.00668:740 163.06108:367 181.07162:1233 261.05914:1152 279.07297:1690 340.97708:279 387.8866:238	0	0	635	0	0	298	0	358	0	419	0	0	940	2418	367	0	406	0
424	6.254	415.27	Unknown	[M-H]-	ion correlated with 376; ion correlated with 378	0.024	True	null	null	null	null	null	null	999	False	False	False		False	False	null	null	null	null	null	null	null	45.42	SZ_2-_138	415.26959:2396 416.27294:2820 417.2763:778	115.96185:69 163.97052:36 178.31183:68 184.72794:59 234.06593:26 263.05188:7 279.16357:5879 297.01389:15 297.70432:109 299.15396:2763 321.1723:105 351.07162:25 365.13998:642 369.26477:70	271	0	0	0	0	0	0	0	0	0	0	0	0	0	0	0	0	0
425	3.618	417.107	w/o MS2:C17H22O12; PlaSMA ID-1069	[M-H]-		0.012	True	3.03	417104	C17H22O12	Formula predicted			530	True	True	False		False	False	null	null	99.3	100	null	null	null	40.06	Solvent_blank 2-_091	417.10745:2361 418.1108:2321 419.11416:595	140.19983:45 201.03535:6891 264.14835:54 289.02167:2606 306.44186:54 318.04266:48 342.07349:68 355.08856:250 389.07849:197	0	19	0	0	0	0	0	0	0	0	0	0	15	321	0	0	0	0
426	3.702	418.158	Unknown	[M-H]-	ion correlated with 1067	0.012	True	null	null	null	null	null	null	999	False	False	False		False	False	null	null	null	null	null	null	null	21.82	SZ_2-_138	418.15805:1164 419.1614:874 420.16476:0	145.06293:52 156.99606:401 191.05521:4900 391.18997:595	0	0	0	0	0	0	7	0	0	0	0	0	42	0	0	0	71	26
427	6.872	419.28	w/o MS2:(1S,4S,5R,9S,10R,13R,14R)-14-hydroxy-5,9-dimethyl-14-{[(3-methylbutanoyl)oxy]methyl}tetracyclo[11.2.1.0?,??.0?,?]hexadecane-5-carboxylic acid	[M-H]-	ion correlated with 521	0.012	True	null	41928027	C25H40O5	Kaurane diterpenoids	FIOZUJXSEZUYCS-MTSAZYMTSA-N	O=C(OCC1(O)CC23CCC4C(C(=O)O)(C)CCCC4(C)C3CCC1C2)CC(C)C	530	True	True	False		False	False	null	null	100	null	null	null	null	134.77	SZ_3-_149	419.28018:6739 420.28353:5048 421.28689:653	279.22882:135 297.12454:122 304.13376:66 331.17181:406 339.19745:168 357.42184:69 395.22238:1025 412.21542:140 413.66772:81	576	0	0	0	0	0	0	0	0	0	0	0	0	0	0	0	0	0
428	9.48	419.313	Unknown	[M+Na-2H]-	adduct linked to 394_[M-H]-	0.047	True	null	null	null	null	null	null	999	False	False	False		False	False	null	null	null	null	null	null	null	26.87	SY_1-_112	419.31659:1236 420.31994:553 421.3233:0	150.02664:167 241.11639:24 267.22696:194 297.15134:18 313.27423:1714 349.15079:231 381.25534:183 392.33325:302 403.62808:78 409.30383:446	0	55	0	0	708	0	0	0	0	0	0	0	0	0	0	0	0	4720
429	3.225	421.148	w/o MS2:NCGC00380095-01_C20H24O7_2-Butenoic acid, 2-methyl-, dodecahydro-6-hydroxy-10a-methyl-4,7-bis(methylene)-3,8-dioxooxireno[8,9]cyclodeca[1,2-b]furan-5-yl ester, (2Z)-	[M-H]-	ion correlated with 344; ion correlated with 350; ion correlated with 1066; ion correlated with 1198; ion correlated with 132; found in higher mz's MsMs_1402; found in higher mz's MsMs_1390	0.059	True	null	42114999	C20H24O7	Fatty acid esters	NHWGDYFJTDTLPV-TWGQIWQCSA-N	O=C(OC1C(=C)C(=O)CC2OC2(C)CC3OC(=O)C(=C)C3C1O)C(=CC)C	530	True	True	False		False	False	null	null	99.8	null	null	null	null	33.36	WZ_3-_108	421.14807:2544 422.15142:853 423.15478:1034	84.02081:127 89.02406:3069 91.05367:79 95.01384:312 101.02396:3157 112.98514:895 118.69874:108 121.8932:135 127.27319:214 131.03403:1631 135.33669:158 139.04193:259 143.03488:2389 149.04533:1610 150.04883:289 152.08278:89 155.03371:24 159.02988:731 161.02412:4656 165.01746:71 166.02675:794 169.12196:276 170.12576:188 173.04457:0 179.03641:5219 180.04224:275 181.04976:799 186.83699:372 191.05714:1…	86	0	0	357	0	0	589	0	174	505	0	0	0	0	0	195	37	0
430	3.688	421.153	w/o MS2:Losartan	[M-C6H10O5-H]-	adduct linked to 736_[M+FA-H]-; adduct linked to 631_[M-H2O-H]-	0.024	True	null	42115491	C22H23ClN6O	Biphenyls and derivatives	PSIFNNKUMBGKDQ-UHFFFAOYSA-N	CCCCC1=NC(=C(CO)N1CC2=CC=C(C=C2)C3=CC=CC=C3C4=NNN=N4)Cl	530	True	True	False		False	False	null	null	99.8	null	null	null	null	28.93	SZ_2-_138	421.1532:1829 422.15655:0 423.15991:0	145.06293:52 156.99606:401 191.05521:4900 391.18997:595 420.60626:31	73	6	8	101	0	0	21	0	0	9	0	0	0	2326	0	0	617	1113
431	7.236	421.227	w/o MS2:Kuwanon C	[M-H]-		0.024	True	null	421216	C25H26O6	8-prenylated flavones	UWQYBLOHTQWSQD-UHFFFAOYSA-N	O=C1C2=C(O)C=C(O)C(=C2OC(C=3C=CC(O)=CC3O)=C1CC=C(C)C)CC=C(C)C	530	True	True	False		False	False	null	null	94	null	null	null	null	44.33	SY_2-_148	421.22656:2520 422.22991:1831 423.23327:838	111.00841:52 129.09079:206 180.03729:167 207.09984:41 252.05371:192 309.21219:146 325.18372:54206 326.18622:10079 327.18649:3004 338.45978:80 353.08658:192 404.20697:59 421.22638:3050	135	550	0	105	124	68	0	27	160	0	0	234	60	282	13	50	0	0
432	7.282	421.228	w/o MS2:3-(3,4-dihydroxyphenyl)-5,7-dihydroxy-6,8-bis(3-methylbut-2-enyl)chromen-4-one	[M-H]-		0.035	True	null	42124014	C25H26O6	6-prenylated isoflavanones	OAUIRSVJXOFAOO-UHFFFAOYSA-N	O=C1C(=COC2=C1C(O)=C(C(O)=C2CC=C(C)C)CC=C(C)C)C=3C=CC(O)=C(O)C3	530	True	True	False		False	False	null	null	92.7	null	null	null	null	40.24	SZ_2-_138	421.22845:2649 422.2318:0 423.23516:0	100.9313:80 112.98624:405 133.99272:146 141.05484:251 155.10555:165 161.04654:220 167.14526:88 169.11937:179 178.64619:103 183.01154:1159 185.11578:302 187.09633:351 197.07635:96 209.11949:152 214.27496:84 225.11255:30 238.92619:92 252.90039:108 263.1268:85 267.19629:177 273.18564:460 277.18341:140 281.24966:940 307.19568:352 317.20752:836 321.16812:155 323.10297:152 325.01517:202 325.1839:106161…	1565	1308	163	852	612	307	0	249	1603	54	32	2587	330	2649	120	257	0	0
433	8.694	421.298	w/o MS2:Cholic Acid, Methyl Ester	[M-H]-	ion correlated with 564; ion correlated with 698	0.012	True	null	42129593	C25H42O5		DLYVTEULDNMQAR-WRELVWFXSA-N	O=C(OC)CCC(C)C1CCC2C3C(O)CC4CC(O)CCC4(C)C3CC(O)C12C	530	True	True	False		False	False	null	null	99.7	null	null	null	null	20.83	SZ_3-_149	421.29819:1068 422.30154:582 423.3049:325	119.03368:1019 131.03375:226 137.41376:74 142.04893:47 152.99377:322 171.10291:267 179.03635:1672 181.76892:104 193.03224:122 206.84483:71 216.03107:130 239.03557:51 249.55067:155 272.03909:61 279.23007:145 291.19507:229 305.17682:94 317.01614:84 325.1449:143 329.17584:121 332.25174:68 339.15573:75 350.27829:78 353.19611:883 380.83502:83 388.28409:167 399.34775:562 417.24765:53	0	0	0	0	0	0	0	0	0	0	0	0	0	0	0	0	0	0
434	8.381	425.257	w/o MS2:NCGC00380894-01_C22H36O5_1-Naphthalenepentanoic acid, 4-(acetyloxy)-3,4,4a,5,6,7,8,8a-octahydro-3-hydroxy-beta,2,5,5,8a-pentamethyl-	[M-H]-	similar chromatogram in higher mz_537; found in higher mz's MsMs_537	0.071	True	null	425254	C22H36O5	Diterpenoids	XFCLFWWTDWKJAH-UHFFFAOYSA-N	O=C(OC1C(O)C(=C(CCC(C)CC(=O)O)C2(C)CCCC(C)(C)C12)C)C	530	True	True	False		False	False	null	null	99.5	null	null	null	null	526.7	SZ_2-_138	425.25705:42525 426.2604:42474 427.26376:16709	150.04662:84 319.23175:3269 341.99036:54 380.15454:176 413.74911:73 425.25653:16832	0	1028	11	0	0	0	0	0	0	864	0	0	1412	435	0	832	43	696
435	8.667	427.322	w/o MS2:(1S,2R,5R,6R,10R,13S,15S)-5-[(2R,3E,5R)-5,6-dimethylhept-3-en-2-yl]-6,10-dimethyl-16,17-dioxapentacyclo[13.2.2.0?,?.0?,?.0??,??]nonadec-18-en-13-ol	[M-H]-		0.012	True	null	42732175	C28H44O3	Ergostane steroids	VXOZCESVZIRHCJ-LNSUSAKYSA-N	OC1CCC2(C)C3CCC4(C)C(CCC4C53OOC2(C=C5)C1)C(C=CC(C)C(C)C)C	530	True	True	False		False	False	null	null	100	null	null	null	null	25.34	SY_1-_112	427.32227:1267 428.32562:2774 429.32898:216	103.03963:547 156.99893:705 233.07823:405 258.10602:738 298.15982:269 307.15854:912 339.20135:1174 368.25693:231 395.25061:403 415.26422:362	0	0	0	0	208	0	0	0	0	0	0	0	0	0	0	0	0	40
436	9.255	428.32	w/o MS2:(3R,7R,8R,8aS)-3,4'-dihydroxy-7'-(2-hydroxyethyl)-4,4,7,8a-tetramethylspiro[2,3,4a,5,6,7-hexahydro-1H-naphthalene-8,2'-3,8-dihydrofuro[2,3-e]isoindole]-6'-one	[M-H]-	ion correlated with 829; found in higher mz's MsMs_492	0.012	True	null	42834546	C25H35NO5	Isoindolones	ZHECNBLIOXZXBL-TVDJWTRXSA-N	O=C1C2=CC(O)=C3C(OC4(C3)C(C)CCC5C(C)(C)C(O)CCC54C)=C2CN1CCO	530	True	True	False		False	False	null	null	70.7	null	null	null	null	20.69	SZ_3-_149	428.32047:1035 429.32382:1974 430.32718:555	115.0741:28 121.10114:146 143.10591:184 152.99507:454 158.54033:100 178.75908:127 180.39417:144 185.6993:229 193.08832:85 200.47742:183 205.15765:123 209.1152:189 215.69704:252 222.1123:62 234.09564:69 241.01007:1378 255.08658:134 257.13449:213 271.11261:33 293.21301:1032 295.22681:424 297.14926:284 311.16772:2914 315.04984:90 321.30939:133 323.26157:232 326.19003:628 333.24719:2621 334.24741:403…	0	0	0	0	0	0	0	18	0	0	0	0	0	0	0	0	0	0
437	3.52	429.178	w/o MS2:C20H30O10; PlaSMA ID-1110	[M-H]-	ion correlated with 577	0.024	True	4.57	42917581	C20H30O10	Formula predicted			530	True	True	False		False	False	null	null	99.8	100	null	null	null	30.11	Solvent_blank 2-_091	429.17761:1849 430.18096:0 431.18432:0	289.02512:3055 316.07181:80 396.7139:93	0	0	0	408	0	0	0	620	0	0	0	0	0	0	0	0	0	3740
438	8.498	431.174	w/o MS2:Salvinorin A	[M-H]-	ion correlated with 815; ion correlated with 363; ion correlated with 813; ion correlated with 840	0.012	True	null	43117114	C23H28O8	Diterpene lactones	OBSYBRPAKCASQB-AGQYDFLVSA-N	O=C(OC1C(=O)C2C(C)(CCC3C(=O)OC(C4=COC=C4)CC32C)C(C(=O)OC)C1)C	530	True	True	False		False	False	null	null	99.5	null	null	null	null	27.12	SZ_2-_138	431.17404:1356 432.17739:1719 433.18075:0	87.00628:57 170.9774:66 188.09244:30 285.2471:79 308.09738:73 319.23468:4901 326.18936:1749 334.25134:764 353.215:25088 378.30536:6847 383.15604:89 389.16077:179 415.34592:71 425.18225:96	0	0	0	0	0	0	0	0	0	0	0	0	0	0	0	0	0	0
439	8.414	431.219	w/o MS2:NCGC00347874-02!5-hydroxy-2,2,6,6-tetramethyl-4-[2-methyl-1-[2,4,6-trihydroxy-3-(2-methylpropanoyl)phenyl]propyl]cyclohex-4-ene-1,3-dione	[M-H]-		0.012	True	null	43120801	C24H32O7	Alkyl-phenylketones	JUXUXBIHGDQKND-UHFFFAOYSA-N	O=C(C1=C(O)C=C(O)C(=C1O)C(C=2C(=O)C(C(=O)C(C2O)(C)C)(C)C)C(C)C)C(C)C	530	True	True	False		False	False	null	null	93.8	null	null	null	null	36.73	SZ_3-_149	431.21872:1850 432.22207:386 433.22543:1559	135.89462:52 141.16104:58 261.66611:42 283.26523:65 297.14948:1343 301.21466:20786 311.16888:2654 319.23267:1392 321.20898:50271 328.18399:60 333.65588:18 335.24905:528 353.21396:11582 355.20447:7939 369.20404:4690 379.10388:252 381.24646:7476 417.09164:2283 419.35281:200	0	4869	0	0	0	0	1128	0	0	0	0	0	0	442	0	0	0	0
440	3.421	433.147	w/o MS2:NCGC00380812-01!3-(4-hydroxy-2,2-dimethyl-1-oxo-3,3a-dihydroimidazo[1,2-a]indol-4-yl)-2-(4-oxoquinazolin-3-yl)propanoic acid	[M-H]-		0.024	True	null	43315201	C23H22N4O5	Quinazolines	BMFPATPGMGPSGR-UHFFFAOYSA-N	O=C(O)C(N1C=NC=2C=CC=CC2C1=O)CC3(O)C=4C=CC=CC4N5C(=O)C(NC53)(C)C	530	True	True	False		False	False	null	null	98.6	null	null	null	null	34.08	SZ_3-_149	433.14697:2046 434.15032:1131 435.15368:0	125.02399:2136 181.05057:960 195.06499:4987	148	0	0	141	0	0	486	1389	0	0	0	0	0	170	0	122	0	28
441	3.351	433.149	w/o MS2:NCGC00380812-01!3-(4-hydroxy-2,2-dimethyl-1-oxo-3,3a-dihydroimidazo[1,2-a]indol-4-yl)-2-(4-oxoquinazolin-3-yl)propanoic acid	[M-H]-	found in higher mz's MsMs_1045	0.024	True	null	43315201	C23H22N4O5	Quinazolines	BMFPATPGMGPSGR-UHFFFAOYSA-N	O=C(O)C(N1C=NC=2C=CC=CC2C1=O)CC3(O)C=4C=CC=CC4N5C(=O)C(NC53)(C)C	530	True	True	False		False	False	null	null	99.5	null	null	null	null	32.3	WZ_3-_108	433.1489:1821 434.15225:1681 435.15561:0	129.97441:429 149.35661:402 166.02577:666 177.05299:712 195.06602:3066 221.06487:559 243.10876:322 269.75735:964 285.16663:488 343.21176:371 357.11108:438 361.63354:348 374.13638:845 394.20239:316 417.15292:917 418.15994:302 421.15256:1210	0	0	0	497	0	0	60	0	0	0	0	0	0	1346	0	1029	0	0
442	3.716	433.151	w/o MS2:NCGC00380812-01!3-(4-hydroxy-2,2-dimethyl-1-oxo-3,3a-dihydroimidazo[1,2-a]indol-4-yl)-2-(4-oxoquinazolin-3-yl)propanoic acid	[M-H]-	ion correlated with 1439; similar chromatogram in higher mz_1360; similar chromatogram in higher mz_1364; found in higher mz's MsMs_1120	0.047	True	null	43315201	C23H22N4O5	Quinazolines	BMFPATPGMGPSGR-UHFFFAOYSA-N	O=C(O)C(N1C=NC=2C=CC=CC2C1=O)CC3(O)C=4C=CC=CC4N5C(=O)C(NC53)(C)C	530	True	True	False		False	False	null	null	99.9	null	null	null	null	44.54	SZ_2-_138	433.15054:2984 434.15389:0 435.15725:0	101.02398:809 132.08005:51 160.36066:159 169.12111:77 177.05501:77 191.05464:4821 208.06654:104 219.05208:111 239.12238:87 293.14563:10 312.95828:99 316.09021:62 325.0816:342 343.96954:173 351.17737:195 356.12167:64 381.8826:55 383.17999:109 386.15378:154 401.11807:11 409.3472:591 429.2522:34	58	29	0	0	0	0	0	0	2471	0	0	72	0	448	164	1099	0	24
443	7.067	433.235	w/o MS2:NCGC00381173-01!13-oxo-7-[3,4,5-trihydroxy-6-(methoxymethyl)oxan-2-yl]oxytetradecanoic acid	[M-H]-		0.035	True	null	433245	C21H38O9	Fatty acyl glycosides of mono- and disaccharides	IBDPEULNUMJDEE-UHFFFAOYSA-N	O=C(O)CCCCCC(OC1OC(COC)C(O)C(O)C1O)CCCCCC(=O)C	530	True	True	False		False	False	null	null	94.6	null	null	null	null	89.48	BE13X_3-_146	433.23505:5358 434.2384:4648 435.24176:1153	125.09594:403 152.0695:398 155.9493:1322 192.06689:281 209.95833:431 240.96043:641 243.1586:541 264.10822:295 279.23392:850 311.16849:4591 322.24744:464 341.52713:462	19048	15985	29096	3720	5614	2837	4719	5542	4167	2524	3996	3319	290	2316	549	1193	0	24487
444	7.011	433.237	w/o MS2:NCGC00381173-01!13-oxo-7-[3,4,5-trihydroxy-6-(methoxymethyl)oxan-2-yl]oxytetradecanoic acid	[M-H]-		0.035	True	null	433245	C21H38O9	Fatty acyl glycosides of mono- and disaccharides	IBDPEULNUMJDEE-UHFFFAOYSA-N	O=C(O)CCCCCC(OC1OC(COC)C(O)C(O)C1O)CCCCCC(=O)C	530	True	True	False		False	False	null	null	96.6	null	null	null	null	85.2	SZ_2-_138	433.23715:5004 434.2405:2359 435.24386:502	78.95676:347 109.06519:154 116.92776:311 126.90405:330 134.89491:310 150.04358:64 160.84315:55 179.05283:220 192.70648:226 196.37524:107 200.86296:88 202.85899:143 209.11816:89 217.10962:276 225.05864:180 229.32416:138 240.08249:289 246.76993:127 256.23489:178 256.95529:146 268.18735:85 279.19598:176 293.20947:258 296.22925:8 297.15317:28 303.19949:522 310.216:157 317.21387:172 325.1842:1187 326.…	5137	5142	8113	1151	1590	1404	1336	1494	1180	715	1035	1085	82	580	156	338	0	8414
445	8.919	433.33	Unknown	[M-H]-	ion correlated with 962	0.012	True	null	null	null	null	null	null	999	False	False	False		False	False	null	null	null	null	null	null	null	25.33	SY_2-_148	433.32959:1267 434.33294:852 435.3363:243	93.03324:336 99.92434:452 111.07928:683 115.07651:228 119.4386:576 125.09693:3360 132.89941:429 134.89424:2245 136.89116:1566 141.0717:431 144.923:2347 152.99556:3988 154.99857:1241 160.95267:595 171.10339:1638 173.0827:1121 181.12431:569 187.09505:2634 190.05135:338 195.80356:547 201.07213:790 207.01314:971 209.11679:571 219.11485:474 223.09909:803 225.11533:829 227.20215:881 245.53264:595 250.0…	0	162	0	309	0	0	0	0	0	0	0	0	0	0	0	0	0	0
446	8.667	433.331	Unknown	[M-H]-	similar chromatogram in higher mz_1240	0.071	True	null	null	null	null	null	null	999	False	False	False		False	False	null	null	null	null	null	null	null	88.31	SY_1-_112	433.33072:5992 434.33407:7357 435.33743:1231	103.03963:547 156.99893:705 233.07823:405 258.10602:738 298.15982:269 307.15854:912 339.20135:1174 368.25693:231 395.25061:403 415.26422:362	0	502	552	295	0	0	357	0	0	0	0	295	0	295	0	0	0	288
447	6.872	435.076	w/o MS2:PFSM-amine; C11H21F5N2O6S2	[M-H]-		0.012	True	null	43506885	C11H21F5N2O6S2	PFSA	NKVDSHTXEABHQJ-UHFFFAOYSA-N	O=S(=O)(O)CCCN(C(CO)CCN(C)C)S(=O)(=O)C(F)(F)C(F)(F)F	530	True	True	False		False	False	null	null	97	null	null	null	null	32.6	CD1220Y_1-_125	435.07626:1717 436.07961:1122 437.08297:214	251.0981:70 311.16617:67020	0	0	775	0	0	0	0	0	0	0	0	0	0	319	0	0	0	0
448	7.88	435.101	w/o MS2:Irisxanthone	[M-H]-	ion correlated with 357; similar chromatogram in higher mz_703	0.035	True	null	43509439	C20H20O11		MTQVPZUZBBTLNO-HSLVGEKZSA-N	O=C1C2=CC=C(O)C(OC)=C2OC3=CC(O)=C(C(O)=C13)C4OC(CO)C(O)C(O)C4O	530	True	True	False		False	False	null	null	97.3	null	null	null	null	38.2	SZ_1-_154	435.10141:2467 436.10476:1677 437.10812:8863	116.92767:2438 204.94662:161 297.15158:581 317.20618:245 324.21338:130 337.20624:71 378.30484:40	0	0	0	0	0	161	0	232	0	0	0	0	0	0	0	0	0	0
449	7.685	435.253	w/o MS2:1-[2,4-dihydroxy-3-[(2S,3R,4R,5S,6R)-3,4,5-trihydroxy-6-(hydroxymethyl)oxan-2-yl]phenyl]-2-hydroxy-3-(4-hydroxyphenyl)propan-1-one	[M-H]-		0.024	True	null	43523032	C21H24O10	2'-Hydroxy-dihydrochalcones	CSATWRZOLKGPRW-KXIDKYMXSA-N	O=C(C1=CC=C(O)C(=C1O)C2OC(CO)C(O)C(O)C2O)C(O)CC3=CC=C(O)C=C3	530	True	True	False		False	False	null	null	74.6	null	null	null	null	31.96	SZ_1-_154	435.2533:1752 436.25665:653 437.26001:0	145.08583:94 339.19971:153343 340.20206:46661 341.1972:18536 401.13068:7572 402.92365:15 433.10577:766	0	597	0	0	0	0	0	0	86	0	0	0	0	21	0	0	0	89
450	3.813	437.204	w/o MS2:1-Hydroxy-3,6,7-Trimethoxy-2,8-Diprenylxanthone	[M-H]-	ion correlated with 937; ion correlated with 1516	0.012	True	null	43720999	C26H30O6	8-prenylated xanthones	FCIKYGUVHWZSJV-UHFFFAOYSA-N	O=C1C2=C(OC=3C=C(OC)C(OC)=C(C13)CC=C(C)C)C=C(OC)C(=C2O)CC=C(C)C	530	True	True	False		False	False	null	null	98.1	null	null	null	null	38.93	Solvent_blank 3-_092	437.20416:1946 438.20751:1398 439.21087:364	133.0126:1310 163.06142:798 237.19133:94 261.05963:2166 297.08224:7881 376.05017:28 400.05515:69 417.05286:187 436.07834:22	0	0	244	0	0	0	0	0	0	394	0	298	0	0	0	0	0	0
451	8.687	437.266	w/o MS2:4-[3-[(2E)-3,7-dimethylocta-2,6-dienyl]-2,6-dihydroxybenzoyl]-3-formyl-5-hydroxybenzoic acid	[M-H]-	found in higher mz's MsMs_499; found in higher mz's MsMs_695	0.047	True	null	43726691	C25H26O7	Benzophenones	MLSVKXQHUTYXHD-VIZOYTHASA-N	O=CC1=CC(=CC(O)=C1C(=O)C=2C(O)=CC=C(C2O)CC=C(C)CCC=C(C)C)C(=O)O	530	True	True	False		False	False	null	null	100	null	null	null	null	31.13	SY_1-_112	437.2663:2124 438.26965:424 439.27301:0	183.06511:310 283.15323:305 311.17044:840 322.00082:624 369.79459:290 380.11331:567 433.12347:234	1281	0	1136	0	0	0	244	0	621	354	0	80	0	0	0	0	62	3245
452	9.507	439.268	Unknown	[M-H]-		0.012	True	null	null	null	null	null	null	999	False	False	False		False	False	null	null	null	null	null	null	null	20.23	BE13X_2-_109	439.26767:1012 440.27102:610 441.27438:0	133.01418:248 134.89333:552 157.30453:259 164.9075:338 180.97098:691 253.14035:312 302.84238:471 313.27707:495 327.25583:512 370.18268:402 407.02716:712	0	0	0	0	0	0	0	0	0	0	0	0	0	0	0	0	65	4474
453	6.815	441.125	w/o MS2:Villol	[M-H]-		0.047	True	null	44111911	C23H22O9	Rotenones	CDZUQIFWCXAIFB-UHFFFAOYSA-N	O=C1C2=C(O)C=C3OC(C(=C)C)CC3=C2OC4C(O)OC5=CC(OC)=C(OC)C=C5C14O	530	True	True	False		False	False	null	null	98.1	null	null	null	null	27.21	BE13Y_1-_164	441.12491:1520 442.12826:1290 443.13162:691	110.97453:241 115.00145:962 133.01346:2443 133.98997:595 167.94963:305 191.05461:769 259.02423:319 274.85095:453 312.16818:1805 356.90189:229 369.12585:552 422.08289:364 441.12585:490	6005	904	846	551	1765	1141	1052	2494	393	347	6278	391	239	1273	1331	1890	5196	9263
454	6.591	441.127	w/o MS2:NCGC00380773-01_C20H25ClO6_	[M-H]-		0.012	True	null	44113199	C20H25ClO6	Azaphilones	GOQQRZOTZSUDEC-ANKZSMJWSA-N	O=C1C(Cl)=C2C=C(OC(OC)C2(O)C(=O)C1(O)C)C=CC(=CC(C)CC)C	530	True	True	False		False	False	null	null	98.4	null	null	null	null	20.18	CD1220Z_3-_151	441.12662:1009 442.12997:0 443.13333:0	116.93139:357 297.08328:945 396.1442:500	1464	12835	1074	149	435	3177	472	1451	2487	761	831	8908	2474	1201	1395	1518	1553	2266
455	9.732	441.201	w/o MS2:NCGC00381274-01_C18H34O12_3-Hydroxy-3-(hydroxymethyl)-4-methylpentyl 6-O-[(2S,3R,4R)-3,4-dihydroxy-4-(hydroxymethyl)tetrahydro-2-furanyl]-beta-D-glucopyranoside	[M-H]-	found in higher mz's MsMs_534	0.094	True	null	441198	C18H34O12	Fatty acyl glycosides of mono- and disaccharides	MHJYRHBCBPGGHL-IFTGIQGKSA-N	OCC1(O)COC(OCC2OC(OCCC(O)(CO)C(C)C)C(O)C(O)C2O)C1O	530	True	True	False		False	False	null	null	99.6	null	null	null	null	55.48	SY_2-_148	441.20078:5341 442.20413:2778 443.20749:257	83.05004:46 97.06361:84 111.07981:117 116.92709:1369 123.08024:144 153.02106:443 155.10777:134 164.10655:94 164.14786:127 169.08713:191 176.85088:45 183.14319:60 188.07104:163 192.02539:58 205.29916:125 209.07852:53 225.0506:10 243.1232:485 248.10912:358 255.23236:1074 256.23553:525 267.23169:405 275.03629:106 276.06171:126 277.21613:395 293.2132:1228 295.09564:616 297.24368:144 309.20993:139 311…	562	23847	973	2330	597	1148	1841	1363	2416	0	1154	1767	1327	1301	766	357	533	3414
456	7.073	441.253	w/o MS2:methyl 8-hydroxy-4,5,7,10,14,14-hexamethyl-6,17-dioxo-16-oxapentacyclo[13.2.2.0?,??.0?,??.0?,?]nonadeca-3,7-diene-9-carboxylate	[M-H]-	ion correlated with 185	0.059	True	null	441229	C26H34O6		LISLGICORSJAKO-UHFFFAOYSA-N	O=C(OC)C12C(O)=C(C(=O)C2(C(=CC3C45C(=O)OC(CC4)C(C)(C)C5CCC31C)C)C)C	530	True	True	False		False	False	null	null	73.2	null	null	null	null	1306.23	SY_1-_112	441.25272:118044 442.25607:98236 443.25943:36204	203.04176:57 268.96268:44 295.17444:3367 309.04733:49 325.0351:42 326.1882:12815 327.18274:4877 393.17041:85 411.207:100 440.99451:185	0	0	0	0	0	0	0	0	0	0	0	0	0	176	0	0	78	36
457	9.704	442.205	w/o MS2:NCGC00380653-01_C25H33NO6_(2R,2'R,4a'S,6'S,8a'S)-4,6'-Dihydroxy-2',5',5',8a'-tetramethyl-6-oxo-3,3',4',4a',5',6,6',7,7',8,8',8a'-dodecahydro-2'H-spiro[furo[2,3-e]isoindole-2,1'-naphthalen]-7'-yl acetate	[M-H]-		0.012	True	null	442224	C25H33NO6	Isoindolones	MLWSQMMSROWDTI-WLBCPOEXSA-N	O=C(OC1CC2(C)C(CCC(C)C32OC4=C(C(O)=CC=5C(O)=NCC45)C3)C(C)(C)C1O)C	530	True	True	False		False	False	null	null	82	null	null	null	null	48.46	SY_1-_112	442.20511:2423 443.20846:0 444.21182:0	87.00844:205 99.92554:168 102.9557:148 112.98526:237 117.92771:612 122.98249:160 133.99112:42 167.07321:65 277.22015:316 293.1813:137 311.1669:597 313.1687:254 325.18304:998 329.23383:345 337.22385:71 341.1051:153 345.14319:76 349.42368:121 369.43396:230 383.31152:114 385.35529:43 397.29541:39 399.3078:124 408.84055:120 412.34146:418 413.35388:76 429.11853:73 441.20239:10681 442.20541:2740	737	2952	0	0	0	1989	2044	0	0	0	0	0	0	0	0	0	408	2143
458	3.491	443.09	Unknown	[M-H]-	ion correlated with 355	0.024	True	null	null	null	null	null	null	999	False	False	False		False	False	null	null	null	null	null	null	null	24.58	Solvent_blank 1-_090	443.08994:1340 444.09329:1012 445.09665:0	214.9864:459 275.11206:360 310.31262:597 361.04309:828 367.16809:293 375.11044:457 391.02524:647 391.8699:417 401.03418:1179	17	0	0	0	425	0	0	0	0	0	462	1063	0	0	0	0	0	1215
459	7.067	443.252	Unknown	[M-H]-	ion correlated with 456; adduct linked to 204_[M-C6H10O4-H]-	0.024	True	null	null	null	null	null	null	999	False	False	False		False	False	null	null	null	null	null	null	null	39.64	SZ_1-_154	443.25787:1595 444.26122:1194 445.26458:0	178.29807:37 193.29222:45 251.31883:34 262.05386:161 283.58359:134 294.18295:15361 305.85797:164 325.59494:120 326.1875:20675 326.38492:307 327.18329:6559 328.18179:1210 383.23642:81 403.70862:47 442.25406:1466	0	0	0	345	0	278	0	121	0	0	0	0	0	0	0	0	0	0
460	9.255	443.315	w/o MS2:Menaquinone-4	[M-H]-	ion correlated with 496; ion correlated with 492; ion correlated with 497; ion correlated with 603; ion correlated with 866	0.012	True	null	44329553	C31H40O2	Menaquinones	DKHGMERMDICWDU-GHDNBGIDSA-N	O=C1C=2C=CC=CC2C(=O)C(=C1C)CC=C(C)CCC=C(C)CCC=C(C)CCC=C(C)C	530	True	True	False		False	False	null	null	80.5	null	null	null	null	22.64	SY_1-_112	443.31528:1132 444.31863:1953 445.32199:745	96.95884:30 111.92251:74 113.02425:283 124.07694:98 125.21445:176 129.01826:246 152.99464:327 163.11342:215 180.11021:192 207.32295:174 223.09518:146 237.02489:91 244.66989:307 252.85753:124 269.0777:63 277.21729:193 293.20947:432 333.24576:568 343.1127:35 346.19818:153 355.06839:58 356.15982:797 357.31573:240 365.23557:854 375.32486:288 390.18152:120 394.31088:144 402.29779:111 409.22281:368 412…	0	0	0	0	0	0	0	0	0	0	0	0	0	0	0	0	0	0
461	7.741	443.353	w/o MS2:21-hydroxy-10-methoxy-1,4,14,19,19-pentamethyl-2,7,18-trioxapentacyclo[11.9.0.0?,??.0?,?.0??,??]docosa-3(11),4,9-triene-8,17-dione	[M-H]-	ion correlated with 734	0.012	True	null	44335153	C25H32O7	Xanthenes	GBKCPBPYMRGRKL-UHFFFAOYSA-N	O=C1OCC2=C1C(OC)=C3C(OC4(C)CC(O)C5C(OC(=O)CCC5(C)C4C3)(C)C)=C2C	530	True	True	False		False	False	null	null	99.8	null	null	null	null	25.14	SZ_3-_149	443.35336:1257 444.35671:741 445.36007:0	95.05071:322 116.92816:9009 125.09675:1528 133.47162:233 151.07625:421 157.08488:626 167.15401:536 171.10211:886 179.03903:779 183.01448:2921 185.88521:384 198.02673:502 210.76959:257 213.61099:1172 226.01396:926 228.0717:633 250.14973:531 255.23187:2669 257.21283:871 265.14417:1016 265.2124:493 274.4523:850 277.79092:403 293.21295:1612 295.22705:2166 303.16583:395 311.16718:5295 315.13254:178 32…	0	0	0	0	0	0	0	0	0	0	0	0	0	0	0	0	0	0
462	3.618	445.138	w/o MS2:Unknown (carbon number 19); PlaSMA ID-1184	[M-H]-		0.012	True	3.03	44513501	C19H26O12	Unknown			530	True	True	False		False	False	null	null	99.6	100	null	null	null	26.42	Solvent_blank 2-_091	445.13785:1321 446.1412:0 447.14456:0	189.07513:11052 246.01013:79 273.43484:87 277.07349:313 301.98904:146 317.05362:1204 345.06281:1354 357.04791:589 365.05615:195 380.8967:103 387.12436:4147 399.09259:295 405.02719:75 425.02203:80 436.08609:181 443.0874:956	106	0	621	145	10	0	252	0	0	0	49	0	0	0	793	69	0	429
463	4.627	445.244	w/o MS2:NCGC00380204-01_C26H38O6_Androsta-11,15-diene-14-carboxylic acid, 3,15,19-trihydroxy-4,4,8,12,16-pentamethyl-17-oxo-, methyl ester	[M-H]-		0.012	True	null	44526001	C26H38O6	Oxosteroids	MSEOJWPNMYHKMI-UHFFFAOYSA-N	O=C(OC)C12C(O)=C(C(=O)C2(C(=CC3C1(C)CCC4C(C)(C)C(O)CCC34CO)C)C)C	530	True	True	False		False	False	null	null	86.3	null	null	null	null	54.89	CD1110X_1-_133	445.24371:2744 446.24706:1852 447.25042:522	80.96443:467 112.98503:1434 116.92471:428 161.04553:1002 185.11412:474 215.05676:407 246.13881:797 295.84219:297 326.8588:255 329.23431:834 436.55978:669	13513	12443	14464	7020	5134	7558	9723	7734	12283	7808	6315	6233	2355	2399	2328	1916	1562	698
464	9.62	447.346	Unknown	[M-H]-		0.012	True	null	null	null	null	null	null	999	False	False	False		False	False	null	null	null	null	null	null	null	29.57	SY_3-_156	447.34628:1478 448.34963:1405 449.35299:0	121.40775:250 139.79939:58 146.92143:106 152.99612:24 156.87009:159 158.0528:131 169.1235:70 175.83578:179 179.05557:32 201.11234:74 239.03395:73 242.21718:83 257.98175:75 279.23184:309 293.21133:237 307.19479:122 309.16739:41 322.57385:179 325.18451:154 361.133:46 365.3786:54 384.40527:164 391.52664:86 404.41904:46 409.24069:228 436.19446:124 447.34869:1603	0	0	0	0	0	0	0	0	0	0	0	0	0	0	0	0	0	0
465	4.038	449.13	w/o MS2:NCGC00380454-01_C17H24O11_2H-Pyran-4-acetic acid, 3-ethenyl-2-(beta-D-glucopyranosyloxy)-3,4-dihydro-5-(methoxycarbonyl)-, (2S,3R,4S)-	[M-H]-	ion correlated with 3; ion correlated with 85; ion correlated with 213; ion correlated with 360	0.024	True	null	449.13	C17H24O11	Terpene glycosides	MQLSOVRLZHTATK-PEYNGXJCSA-N	O=C(O)CC1C(=COC(OC2OC(CO)C(O)C(O)C2O)C1C=C)C(=O)OC	530	True	True	False		False	False	null	null	100	null	null	null	null	913.23	Solvent_blank 1-_090	449.13031:69180 450.13366:61105 451.13702:14641	117.05611:1158 145.04982:76 146.98206:104 161.04475:127697 162.04808:16455 192.97275:162 211.09604:83 219.00034:27 225.91522:117 230.10565:107 239.22878:71 266.99997:121 289.02414:625 299.99841:55 305.0867:83809 307.75967:197 319.3501:66 346.06049:250 357.00861:272 359.01434:85 369.04681:142 385.18826:71	0	0	0	0	704	208	0	0	0	0	0	0	521	0	0	0	0	2566
466	3.786	451.16	w/o MS2:NCGC00380737-01_C17H26O11_Methyl (1S,4aS,6R,7R,7aR)-1-(beta-D-glucopyranosyloxy)-5,6-dihydroxy-7-methyl-1,4a,5,6,7,7a-hexahydrocyclopenta[c]pyran-4-carboxylate	[M-H]-		0.012	True	null	451146	C17H26O11	Iridoid O-glycosides	QDEYKGKBMCIYCT-PHINXLAUSA-N	O=C(OC)C1=COC(OC2OC(CO)C(O)C(O)C2O)C3C1C(O)C(O)C3C	530	True	True	False		False	False	null	null	89.3	null	null	null	null	21.88	WZ_2-_134	451.16028:1094 452.16363:684 453.16699:0	73.02848:228 99.00809:165 119.03399:1275 162.04729:406 178.04617:106 180.05925:430 232.89383:71 263.07556:1 279.21759:226 293.42133:81 313.10245:301 340.80243:108 361.36844:51 383.11774:4627 418.47079:130 425.13004:970 447.18048:39	152	0	0	0	0	0	0	0	0	0	0	0	0	413	0	650	238	0
467	8.806	451.32	Unknown	[M-H]-		0.012	True	null	null	null	null	null	null	999	False	False	False		False	False	null	null	null	null	null	null	null	20.43	SY_2-_148	451.3201:1022 452.32345:1283 453.32681:0	96.95881:348 120.0382:80 122.55563:159 137.09512:152 139.07553:115 152.13263:182 155.10837:160 165.12946:92 181.12132:183 185.00774:60 229.1109:111 239.13763:128 255.23087:212 261.14566:122 277.17603:51 279.0871:74 281.24704:34 288.19482:163 293.17322:111 297.15027:276 303.15506:82 311.16809:1974 315.95615:54 325.18561:3309 339.20026:2478 341.19028:140 347.11639:121 350.28085:72 360.27893:254 365…	13	82	0	0	77	0	0	0	0	0	0	12	0	401	0	0	0	0
468	6.423	452.277	w/o MS2:LPE 16:0; PlaSMA ID-1224	[M-H]-	ion correlated with 469	0.012	True	9.98	45227661	C21H44NO7P	Lipids	YVYMBNSKXOXSKW-UHFFFAOYNA-N	O=C(OCC(O)COP(=O)(O)OCCN)CCCCCCCCCCCCCCC	530	True	True	False		False	False	null	null	100	99.9	null	null	null	52.88	SZ_2-_138	452.27658:2839 453.27993:367 454.28329:1583	203.06609:359 274.13129:538 276.17319:2669 281.23923:376 307.15594:457 311.1687:17826 323.16904:1662 327.13919:683 341.85559:883 353.08817:1210 418.08417:372 435.19141:507 449.16916:434	0	0	568	0	0	701	125	981	0	0	481	0	0	0	0	0	0	0
469	6.376	452.279	w/o MS2:Phosphatidylethanolamine lyso 16	[M-H]-	ion correlated with 468	0.035	True	null	45227826	C21H44NO7P	2-acyl-sn-glycero-3-phosphoethanolamines	CKPBBEOJHAPPBT-UHFFFAOYNA-N	CCCCCCCCCCCCCCCC(=O)OC(CO)COP(O)(=O)OCCN	530	True	True	False		False	False	null	null	99.9	null	null	null	null	35.29	SZ_3-_149	452.27936:2717 453.28271:1157 454.28607:921	241.70847:71 248.08134:95 274.94519:35 276.17172:1599 278.49136:83 281.21057:243 285.93777:82 291.19574:1108 293.2113:9966 294.21527:2238 302.91071:44 306.20859:3581 309.20706:797 314.24393:329 321.03815:98 323.16788:2144 324.17142:517 331.19144:189 335.1698:138 337.17975:122 339.20172:445 341.22833:82 343.15775:621 345.18842:204 349.1987:709 351.21533:343 356.20795:155 360.14737:242 361.19843:11…	0	0	568	0	0	701	996	981	0	0	481	0	0	0	0	0	0	0
470	3.813	453.085	Unknown	[M+Na-2H]-	adduct linked to 416_[M-H2O-H]-	0.012	True	null	null	null	null	null	null	999	False	False	False		False	False	null	null	null	null	null	null	null	34.41	Solvent_blank 4-_093	453.08511:1720 454.08846:830 455.09182:178	89.02357:204 181.07117:13815 227.12851:6426 249.09743:52 262.68811:29 280.07718:1475 282.07974:92 391.19836:349 402.60397:167 450.03061:16	317	979	0	224	0	21	0	0	74	716	472	1059	236	0	508	0	0	0
471	4.627	453.086	Unknown	[M-H]-		0.012	True	null	null	null	null	null	null	999	False	False	False		False	False	null	null	null	null	null	null	null	20.67	Solvent_blank 4-_093	453.08575:1057 454.0891:799 455.09246:507	264.3671:371 293.01746:414 297.08038:1762 361.16861:283 383.12735:681 426.98044:519 433.03467:797 441.02225:417	370	166	0	550	0	0	0	1176	355	0	0	575	276	0	129	0	0	0
472	4.403	453.088	Unknown	[M-H]-		0.012	True	null	null	null	null	null	null	999	False	False	False		False	False	null	null	null	null	null	null	null	30.34	BD11X_3-_104	453.08792:1517 454.09127:1360 455.09463:0	126.64354:95 159.03026:110 161.02446:1016 165.05687:181 177.01505:218 187.04063:307 192.05746:258 245.38968:63 273.68378:84 296.09808:162 329.13953:65 353.0889:1254 365.6467:95 396.2103:401 411.25763:167 447.2767:247	10927	12083	11955	4771	5229	2808	6231	7162	4217	4270	3743	3871	0	0	745	0	0	0
473	6.254	453.095	w/o MS2:NCGC00180352-03!(2S,3S,4S,5R,6S)-6-(2,4-dihydroxy-3,6-diphenylphenoxy)-3,4,5-trihydroxyoxane-2-carboxylic acid	[M-H]-		0.012	True	null	45311899	C24H22O9	P-terphenyls	QQDLPJHEFJKVHT-MJRVOHGCSA-N	O=C(O)C1OC(OC=2C(O)=C(C(O)=CC2C=3C=CC=CC3)C=4C=CC=CC4)C(O)C(O)C1O	530	True	True	False		False	False	null	null	72.8	null	null	null	null	26.27	SZ_2-_138	453.09506:1314 454.09841:1542 455.10177:2191	79.95734:399 136.00249:55 182.79706:88 195.17851:171 227.93068:73 251.50069:63 263.12863:227 275.16833:21793 276.17102:3550 279.16357:443 306.66589:26 323.16251:539 337.20026:116 348.21942:311 353.15396:95 358.16818:37 369.26324:632 391.06174:58 392.14706:180 417.20651:97 427.11151:178 428.17209:34	0	0	0	0	0	0	0	221	0	186	0	0	403	0	0	253	0	0
474	9.003	453.337	w/o MS2:(1S,4S,5R,10S,13S,17S,19S,20R)-10-hydroxy-4,5,9,9,13,19,20-heptamethyl-24-oxahexacyclo[15.5.2.0?,??.0?,??.0?,??.0?,??]tetracos-15-en-23-one	[M-H]-		0.024	True	null	4533374	C30H46O3	Triterpenoids	UVBLDLGZDSGCSN-MWOWFCOASA-N	O=C1OC23C=CC4C5(C)CCC(O)C(C)(C)C5CCC4(C)C3(C)CCC16CCC(C)C(C)C26	530	True	True	False		False	False	null	null	100	null	null	null	null	1220.3	SY_1-_112	453.3374:79780 454.34075:118041 455.34411:20348	71.01324:114 76.84759:128 85.02908:582 96.95897:413 99.04513:1284 101.02381:1582 108.08218:598 113.02417:713 114.05611:274 116.92805:2641 125.06063:863 127.07549:740 128.95694:394 140.01155:104 144.10165:1144 150.04623:177 152.99567:1412 154.08891:196 159.06981:86 170.08134:746 171.06573:2148 178.88428:43 183.14082:254 188.09323:3786 193.05164:261 195.1394:197 205.14195:190 247.11938:207 264.2555…	0	0	469	0	0	0	249	0	0	0	0	0	0	0	0	0	0	25
475	4.712	453.339	w/o MS2:(1S,4S,5R,10S,13S,17S,19S,20R)-10-hydroxy-4,5,9,9,13,19,20-heptamethyl-24-oxahexacyclo[15.5.2.0?,??.0?,??.0?,??.0?,??]tetracos-15-en-23-one	[M-H]-		0.012	True	null	4533374	C30H46O3	Triterpenoids	UVBLDLGZDSGCSN-MWOWFCOASA-N	O=C1OC23C=CC4C5(C)CCC(O)C(C)(C)C5CCC4(C)C3(C)CCC16CCC(C)C(C)C26	530	True	True	False		False	False	null	null	99.9	null	null	null	null	66.44	SY_1-_112	453.3385:3322 454.34185:3945 455.34521:355	101.02489:756 149.02171:290 156.99573:205 187.07346:22 199.07796:64 231.05499:40 269.14001:89 280.0589:33 307.23187:44 327.2139:3941 395.88464:78 433.15921:59 450.07101:120	2786	3280	1147	1972	0	341	1566	977	1039	169	386	144	0	0	0	0	0	548
476	4.627	454.221	w/o MS2:Lacidipine	[M-H]-		0.024	True	null	45422351	C26H33NO6	Cinnamic acid esters	GKQPCPXONLDCMU-UHFFFAOYSA-N	O=C(OC(C)(C)C)C=CC=1C=CC=CC1C2C(C(=O)OCC)=C(NC(=C2C(=O)OCC)C)C	530	True	True	False		False	False	null	null	99.6	null	null	null	null	93.19	BD11X_2-_157	454.22092:5273 455.22427:3212 456.22763:261	75.00855:824 115.0033:2248 120.03773:390 207.02811:284 216.96968:528 245.13817:1100 367.13351:417 375.58527:747 446.81403:345 447.4429:714	33971	38020	41008	28246	31883	31530	52637	50748	47861	23642	35985	30131	4229	1316	8263	937	0	0
477	4.627	454.722	Unknown	[M-H]-		0.012	True	null	null	null	null	null	null	999	False	False	False		False	False	null	null	null	null	null	null	null	23.32	CD1110X_3-_114	454.72159:1166 455.72494:798 456.7283:0	237.11322:145 255.10553:86 279.07053:2601 355.19702:114 370.92148:64	18897	15947	17877	14252	21589	15902	26923	22557	20027	12662	18639	13793	1430	1259	3779	0	389	0
478	9.507	455.317	w/o MS2:Ursolic acid	[M-H]-	ion correlated with 575; ion correlated with 743; ion correlated with 293; ion correlated with 395; found in higher mz's MsMs_675	0.035	True	null	45533899	C30H48O3		WCGUUGGRBIKTOS-JHRHMJACSA-N	O=C(O)C12CCC(C)C(C)C2C3=CCC4C5(C)CCC(O)C(C)(C)C5CCC4(C)C3(C)CC1	530	True	True	False		False	False	null	null	75.6	null	null	null	null	34.84	SZ_2-_138	455.31656:2127 456.31991:2003 457.32327:1730	99.0084:291 119.94706:39 136.89137:133 139.07787:171 152.04395:83 169.0692:205 195.06639:106 202.02371:158 227.12984:95 264.43262:123 274.72806:136 281.91251:7 287.27438:114 295.22974:336 311.16873:908 313.2749:3863 314.28107:769 318.17258:131 324.18573:85 326.02841:74 333.24594:944 349.25961:97 371.17856:116 391.28867:86 397.33344:396 406.2937:15 411.33109:106 427.87299:177 435.17844:131 448.350…	0	0	0	0	0	0	0	0	0	0	0	0	0	51	0	0	0	0
479	9.003	455.343	w/o MS2:Ursolic acid	[M-H]-	ion correlated with 474	0.012	True	null	45533899	C30H48O3		WCGUUGGRBIKTOS-JHRHMJACSA-N	O=C(O)C12CCC(C)C(C)C2C3=CCC4C5(C)CCC(O)C(C)(C)C5CCC4(C)C3(C)CC1	530	True	True	False		False	False	null	null	99.3	null	null	null	null	39.54	SY_3-_156	455.34259:2051 456.34594:1178 457.3493:1021	78.95921:13 89.02342:35 95.68105:135 99.04506:568 101.02405:282 109.06538:1088 112.0401:158 114.93237:4 116.92793:1959 126.09156:298 131.03481:9 133.01369:303 143.03537:23 146.26562:145 149.0453:350 152.99475:829 169.08534:94 171.06483:1322 172.06961:224 179.02824:141 197.12952:82 200.16498:139 207.03247:102 251.13934:60 255.23227:181 277.21964:207 279.23398:706 281.24847:1496 283.05997:152 292.2…	75	11	0	0	0	17	149	0	0	621	0	0	0	0	0	0	0	130
480	5.609	455.352	w/o MS2:Betulinic Acid	[M-H]-		0.012	True	null	45535269	C30H48O3		QGJZLNKBHJESQX-FZFNOLFKSA-N	O=C(O)C12CCC(C(=C)C)C2C3CCC4C5(C)CCC(O)C(C)(C)C5CCC4(C)C3(C)CC1	530	True	True	False		False	False	null	null	100	null	null	null	null	339.26	BD12X_1-_147	455.35236:17246 456.35571:17088 457.35907:2464	133.01337:19028 326.95938:248 348.95547:69	19847	24411	37088	12429	19478	156634	17230	37119	94101	183315	22066	36503	11868	104438	16878	49746	6734	8411
481	4.6	455.353	w/o MS2:Betulinic Acid	[M-H]-		0.012	True	null	45535269	C30H48O3		QGJZLNKBHJESQX-FZFNOLFKSA-N	O=C(O)C12CCC(C(=C)C)C2C3CCC4C5(C)CCC(O)C(C)(C)C5CCC4(C)C3(C)CC1	530	True	True	False		False	False	null	null	100	null	null	null	null	41.11	WY_1-_123	455.35266:2521 456.35601:3103 457.35937:295	261.05994:341 329.17029:359 391.30441:572 442.20865:428	7781	11931	6714	5637	15166	11220	8744	10214	10165	3682	5070	5946	462	553	3218	293	0	1687
482	5.694	455.353	w/o MS2:Betulinic Acid	[M-H]-	similar chromatogram in higher mz_596; found in higher mz's MsMs_1005	0.047	True	null	45535269	C30H48O3		QGJZLNKBHJESQX-FZFNOLFKSA-N	O=C(O)C12CCC(C(=C)C)C2C3CCC4C5(C)CCC(O)C(C)(C)C5CCC4(C)C3(C)CC1	530	True	True	False		False	False	null	null	100	null	null	null	null	299.64	BE13X_2-_109	455.35275:20395 456.3561:23779 457.35946:5283	154.0218:384 333.83524:795 415.95615:248 433.25418:424	133390	141692	145563	77587	87486	54612	107773	120105	99757	60446	86905	104927	45125	39138	62990	18458	19880	62580
483	6.226	455.353	w/o MS2:Betulinic Acid	[M-C6H10O5-H]-	adduct linked to 723_[M-H]-; found in higher mz's MsMs_880; found in higher mz's MsMs_723; similar chromatogram in higher mz_1265; found in higher mz's MsMs_1265	0.129	True	null	45535269	C30H48O3		QGJZLNKBHJESQX-FZFNOLFKSA-N	O=C(O)C12CCC(C(=C)C)C2C3CCC4C5(C)CCC(O)C(C)(C)C5CCC4(C)C3(C)CC1	530	True	True	False		False	False	null	null	100	null	null	null	null	422.29	BD11X_3-_104	455.35287:39425 456.35622:42562 457.35958:6691	241.01225:259	253086	258248	290466	133170	130603	155040	178330	154066	174740	87502	91944	93637	10846	11817	14499	3916	771	315
484	6.45	455.353	w/o MS2:Boswellic acid, alpha	[M-H]-		0.318	True	null	45535306	C30H48O3	Triterpenoids	BZXULBWGROURAF-IKNLXHIFSA-N	CC1(C)CC[C@]2(C)CC[C@]3(C)C(=CC[C@@H]4[C@@]5(C)CC[C@@H](O)[C@@](C)([C@@H]5CC[C@@]34C)C(O)=O)[C@@H]2C1	530	True	True	False		False	False	null	null	100	null	null	null	null	610.3	BE13X_1-_136	455.35297:65692 456.35632:98772 457.35968:20133	156.89391:93 172.00722:54 195.50206:224 217.16348:193 235.94928:99 265.03775:153 277.14413:373 279.16394:0 283.13434:249 285.20609:288 289.18222:4102 293.12601:106 295.13461:292 297.15225:33555 297.75894:645 298.50665:189 299.14877:1987 301.17175:358 305.0892:386 306.20743:9660 307.21054:1412 309.15616:1023 431.50665:102	446942	436521	415484	139511	154708	253349	191423	278600	345009	78978	30305	59728	4606	3274	5667	571	593	447187
485	5.413	455.353	w/o MS2:Boswellic acid, alpha	[M-H]-	similar chromatogram in higher mz_1242; found in higher mz's MsMs_1203; found in higher mz's MsMs_881; similar chromatogram in higher mz_928	0.024	True	null	45535306	C30H48O3	Triterpenoids	BZXULBWGROURAF-IKNLXHIFSA-N	CC1(C)CC[C@]2(C)CC[C@]3(C)C(=CC[C@@H]4[C@@]5(C)CC[C@@H](O)[C@@](C)([C@@H]5CC[C@@]34C)C(O)=O)[C@@H]2C1	530	True	True	False		False	False	null	null	100	null	null	null	null	226.31	BD12X_3-_166	455.35306:13245 456.35641:17779 457.35977:2059	419.0798:403	54247	102229	53999	6042	5371	33421	39453	40818	54576	89186	88155	99445	29080	26418	28404	8918	11652	3410
486	8.582	455.353	w/o MS2:(1S,2R,4aS,6aS,6bR,10S,12aR)-10-hydroxy-1,2,6a,6b,9,9,12a-heptamethyl-2,3,4,5,6,6a,7,8,8a,10,11,12,13,14b-tetradecahydro-1H-picene-4a-carboxylic acid	[M-H]-	found in higher mz's MsMs_1164	0.047	True	null	45535309	C30H48O3		WCGUUGGRBIKTOS-POPPTPIPSA-N	O=C(O)C12CCC(C)C(C)C2C3=CCC4C5(C)CCC(O)C(C)(C)C5CCC4(C)C3(C)CC1	530	True	True	False		False	False	null	null	100	null	null	null	null	44.05	SY_1-_112	455.35318:4416 456.35653:5178 457.35989:790	71.04957:78 112.98437:332 116.92774:427 152.99474:784 156.99608:201 171.10242:28 174.95642:231 177.92613:81 186.01814:41 194.15201:43 195.10011:132 198.14627:187 209.08072:282 216.08505:30 222.89909:27 233.05904:101 250.08427:45 253.21384:201 269.15793:53 270.21378:207 278.08203:86 289.16684:158 293.2103:1602 309.10568:89 316.26346:16 324.04877:78 327.21872:45 341.2037:418 359.13318:59 365.85791:…	6846	11892	6109	2464	5597	5773	1153	4030	7023	4574	4358	3979	4445	2902	967	3514	4496	6048
487	3.618	455.353	w/o MS2:(1S,2R,4aS,6aS,6bR,10S,12aR)-10-hydroxy-1,2,6a,6b,9,9,12a-heptamethyl-2,3,4,5,6,6a,7,8,8a,10,11,12,13,14b-tetradecahydro-1H-picene-4a-carboxylic acid	[M-H]-		0.012	True	null	45535309	C30H48O3		WCGUUGGRBIKTOS-POPPTPIPSA-N	O=C(O)C12CCC(C)C(C)C2C3=CCC4C5(C)CCC(O)C(C)(C)C5CCC4(C)C3(C)CC1	530	True	True	False		False	False	null	null	100	null	null	null	null	105.8	BE13Y_3-_129	455.35324:5290 456.35659:8493 457.35995:981	281.08731:217 347.56537:355 351.07465:303	3716	9340	2521	10524	14826	14168	23402	18775	24982	3149	116	0	209	0	5416	1418	1500	6344
488	5.497	455.353	w/o MS2:(1S,2R,4aS,6aS,6bR,10S,12aR)-10-hydroxy-1,2,6a,6b,9,9,12a-heptamethyl-2,3,4,5,6,6a,7,8,8a,10,11,12,13,14b-tetradecahydro-1H-picene-4a-carboxylic acid	[M-H]-	similar chromatogram in higher mz_1327; similar chromatogram in higher mz_914; similar chromatogram in higher mz_615; found in higher mz's MsMs_615; similar chromatogram in higher mz_1339; similar chromatogram in higher mz_1340	0.047	True	null	45535309	C30H48O3		WCGUUGGRBIKTOS-POPPTPIPSA-N	O=C(O)C12CCC(C)C(C)C2C3=CCC4C5(C)CCC(O)C(C)(C)C5CCC4(C)C3(C)CC1	530	True	True	False		False	False	null	null	100	null	null	null	null	233.4	WZ_2-_134	455.35333:14083 456.35668:14903 457.36004:1398	137.427:316 304.91663:410 385.21512:381	22888	31821	15498	24081	22642	11940	39453	12907	13300	20367	16396	18887	4849	7695	4949	2165	1897	13379
489	6.731	455.353	w/o MS2:(1S,2R,4aS,6aS,6bR,10S,12aR)-10-hydroxy-1,2,6a,6b,9,9,12a-heptamethyl-2,3,4,5,6,6a,7,8,8a,10,11,12,13,14b-tetradecahydro-1H-picene-4a-carboxylic acid	[M-H]-		0.024	True	null	45535309	C30H48O3		WCGUUGGRBIKTOS-POPPTPIPSA-N	O=C(O)C12CCC(C)C(C)C2C3=CCC4C5(C)CCC(O)C(C)(C)C5CCC4(C)C3(C)CC1	530	True	True	False		False	False	null	null	100	null	null	null	null	105.15	BE13X_2-_109	455.35342:7191 456.35677:15319 457.36013:3741	106.95586:128 114.98931:791 121.27837:100 131.07074:536 133.9911:1079 144.92393:177 156.99612:7138 157.99947:154 161.04539:7973 162.04865:585 165.01556:118 186.37515:101 205.12332:89 290.99454:92 311.16931:8384 318.30591:117 329.2327:133 375.03915:300 409.34692:71 443.20331:168	20510	19083	20139	8721	6840	6686	10302	11367	9501	4198	3298	5116	0	0	0	1321	0	51566
490	3.887	455.353	w/o MS2:(1S,2R,4aS,6aS,6bR,10S,12aR)-10-hydroxy-1,2,6a,6b,9,9,12a-heptamethyl-2,3,4,5,6,6a,7,8,8a,10,11,12,13,14b-tetradecahydro-1H-picene-4a-carboxylic acid	[M-H]-	ion correlated with 968; similar chromatogram in higher mz_968; found in higher mz's MsMs_968	0.141	True	null	45535309	C30H48O3		WCGUUGGRBIKTOS-POPPTPIPSA-N	O=C(O)C12CCC(C)C(C)C2C3=CCC4C5(C)CCC(O)C(C)(C)C5CCC4(C)C3(C)CC1	530	True	True	False		False	False	null	null	100	null	null	null	null	166.15	WZ_3-_108	455.35345:20848 456.3568:25000 457.36016:5045	337.11096:234 369.10449:169 403.15039:1012	16031	13362	14847	22026	25000	25107	53765	61038	52863	5360	2377	921	5351	5803	11360	1594	3186	13926
491	4.852	456.357	Unknown	[M-H]-		0.012	True	null	null	null	null	null	null	999	False	False	False		False	False	null	null	null	null	null	null	null	57.25	CD1220X_2-_098	456.35684:3074 457.36019:1757 458.36355:324	112.0443:641 126.02932:462 149.09497:498 154.99652:1086 181.07112:4683 253.05702:821 270.01312:343 279.07202:5609 297.08005:3507 308.98349:350 320.90671:1017 323.09039:176 345.09903:443 376.2146:648 389.9924:328 418.00821:395 447.98981:409	8860	5228	10844	726	1619	3829	947	3170	6587	5934	7882	3384	2748	3210	1514	4414	633	2509
492	9.255	457.3	w/o MS2:NCGC00381153-01![4,5-dihydroxy-3,4-bis(hydroxymethyl)-4a,8,8-trimethyl-5,6,7,8a-tetrahydro-1H-naphthalen-1-yl] octanoate	[M-H]-	ion correlated with 496; ion correlated with 460; ion correlated with 343; found in higher mz's MsMs_497	0.035	True	null	457.28	C23H40O6	Fatty acid esters	ROWCOMZNXJCEGO-UHFFFAOYSA-N	O=C(OC1C=C(CO)C(O)(CO)C2(C)C(O)CCC(C)(C)C12)CCCCCCC	530	True	True	False		False	False	null	null	80.5	null	null	null	null	29.27	SZ_3-_149	457.29977:1723 458.30312:2869 459.30648:5205	105.0181:90 113.02495:290 120.4769:176 139.07596:120 174.09233:96 177.05154:249 183.10135:341 197.08466:23 205.14223:91 213.05034:121 231.68799:207 242.17323:55 251.09091:205 253.06984:17 263.09189:125 265.83051:170 274.09732:103 279.23343:822 284.14566:227 289.18176:115 303.16226:242 311.16895:654 312.16824:255 313.23862:437 322.17151:88 325.1843:1908 327.18021:1174 331.24811:14 333.24661:1715 3…	0	0	0	0	0	0	0	0	0	0	0	0	0	0	0	0	0	0
493	3.52	459.149	w/o MS2:Oxytetracycline	[M-H]-	ion correlated with 494; ion correlated with 624; ion correlated with 586; ion correlated with 647	0.024	True	null	4591409	C22H24N2O9	Tetracyclines	OWFJMIVZYSDULZ-UHFFFAOYNA-N	O=C1C(C(=N)O)=C(O)C2(O)C(=O)C3=C(O)C=4C(O)=CC=CC4C(O)(C)C3C(O)C2C1N(C)C	530	True	True	False		False	False	null	null	96.6	null	null	null	null	34.51	Solvent_blank 1-_090	459.14877:2404 460.15212:0 461.15548:0	214.9864:459 275.11206:360 310.31262:597 361.04309:828 367.16809:293 375.11044:457 391.02524:647 391.8699:417 401.03418:1179 455.15085:288	0	0	0	0	621	0	0	44	0	0	0	52	0	61	0	0	0	261
494	3.477	459.15	w/o MS2:(-)-Podophyllotoxin	[M-H]-	ion correlated with 624; ion correlated with 647; ion correlated with 493	0.012	True	6261	45912967	C22H22O8	Podophyllotoxins	YJGVMLPVUAXIQN-UHFFFAOYNA-N	COC1=CC(=CC(OC)=C1OC)C1C2C(COC2=O)C(O)C2=CC3=C(OCO3)C=C12	530	True	True	False		False	False	null	null	62	100	null	null	null	72.59	Solvent_blank 2-_091	459.1499:3629 460.15325:1712 461.15661:0	131.07086:2473 152.99872:125 201.00476:58 201.03722:449 211.42529:165 223.02116:147 232.01691:26 256.07568:121 273.0618:312 277.49005:114 285.1188:1230 305.02811:185 328.98328:293 344.02728:183 345.0813:515 357.15118:673 369.05469:79 371.68555:158 383.20425:87 387.12741:3128 403.04388:220 408.09299:72 424.01791:67 427.81613:126 430.16934:337 449.0159:154 453.05771:82 459.14944:3335	0	0	0	0	621	0	0	0	0	0	0	413	0	489	0	0	0	1315
495	4.235	459.151	w/o MS2:Oxytetracycline	[M-H]-	ion correlated with 887; ion correlated with 401; ion correlated with 604; found in higher mz's MsMs_604	0.012	True	null	4591409	C22H24N2O9	Tetracyclines	OWFJMIVZYSDULZ-UHFFFAOYNA-N	O=C1C(C(=N)O)=C(O)C2(O)C(=O)C3=C(O)C=4C(O)=CC=CC4C(O)(C)C3C(O)C2C1N(C)C	530	True	True	False		False	False	null	null	95	null	null	null	null	47.08	Solvent_blank 1-_090	459.15051:2354 460.15386:569 461.15722:0	191.93863:136 201.043:467 319.94162:447 349.94113:262 404.3154:326 413.10562:457 418.08807:567 458.00391:328	0	0	0	0	0	0	0	0	0	0	0	0	0	0	79	0	628	0
496	9.199	459.31	Unknown	[M-H]-	ion correlated with 460; ion correlated with 492; ion correlated with 497	0.012	True	null	null	null	null	null	null	999	False	False	False		False	False	null	null	null	null	null	null	null	34.46	SY_1-_112	459.31:1723 460.31335:2476 461.31671:697	116.92833:7788 156.99443:460 320.53259:488 340.13144:441 409.2348:293 459.08069:410	0	0	0	0	0	0	0	0	0	0	0	0	0	0	0	0	47	705
497	9.255	459.31	Unknown	[M-H]-	ion correlated with 496	0.035	True	null	null	null	null	null	null	999	False	False	False		False	False	null	null	null	null	null	null	null	50.02	SY_2-_148	459.31067:2512 460.31402:469 461.31738:660	111.00637:61 116.92779:117 122.05935:105 134.06264:108 139.00179:232 147.03308:117 171.10109:602 187.09828:579 207.05844:98 213.12985:1 215.12955:276 232.18442:79 233.11964:206 240.08556:91 247.09621:31 251.12567:279 262.1058:157 274.73444:93 279.23141:263 283.25809:164 295.2261:197 311.16858:982 313.23846:639 329.23331:144 331.24622:106 333.2457:595 339.19788:1067 343.17047:79 355.1597:1491 365.…	0	0	0	0	0	0	0	0	0	0	0	0	0	0	0	0	369	196
498	9.003	459.346	w/o MS2:4-[5-[[4-[5-[acetyl(hydroxy)amino]pentylamino]-4-oxobutanoyl]-hydroxyamino]pentylamino]-4-oxobutanoic acid	[M-H]-	ion correlated with 870	0.012	True	null	45934872	C20H36N4O8	N-acyl amines	VJQANBSDAGCDJE-UHFFFAOYSA-N	O=C(O)CCC(O)=NCCCCCN(O)C(=O)CCC(O)=NCCCCCN(O)C(=O)C	530	True	True	False		False	False	null	null	99.7	null	null	null	null	31.09	SZ_2-_138	459.34644:1655 460.34979:3284 461.35315:1606	86.02435:125 96.96849:244 101.02378:1514 107.05019:103 109.06539:1928 115.03967:5790 116.92837:1982 127.03884:310 129.05516:424 131.03545:232 143.03395:249 145.04955:4357 146.0553:430 152.07353:71 161.74541:84 170.91745:85 178.88528:122 184.02002:5 189.0959:596 193.6322:98 209.0946:229 215.12874:59 219.00217:130 228.55154:194 233.08228:73 243.11986:525 255.23143:884 256.23343:59 271.0274:101 277.…	0	0	0	0	0	0	0	0	0	0	0	0	0	0	0	0	0	0
499	8.694	459.348	w/o MS2:4-[5-[[4-[5-[acetyl(hydroxy)amino]pentylamino]-4-oxobutanoyl]-hydroxyamino]pentylamino]-4-oxobutanoic acid	[M-C6H8O6-H]-	ion correlated with 578; ion correlated with 316; ion correlated with 693; ion correlated with 353; ion correlated with 383; found in higher mz's MsMs_628; found in higher mz's MsMs_501; adduct linked to 758_[M-H]-; found in higher mz's MsMs_564	0.035	True	null	45934872	C20H36N4O8	N-acyl amines	VJQANBSDAGCDJE-UHFFFAOYSA-N	O=C(O)CCC(O)=NCCCCCN(O)C(=O)CCC(O)=NCCCCCN(O)C(=O)C	530	True	True	False		False	False	null	null	99.9	null	null	null	null	48.8	SZ_2-_138	459.3476:2885 460.35095:3301 461.35431:2142	83.2045:46 102.95608:65 138.09431:101 149.06105:365 169.08807:251 200.98607:100 223.06036:6 242.01831:83 249.1196:158 259.12076:441 278.71912:75 300.13181:66 309.17303:188 325.18454:1195 328.47668:160 341.30576:238 365.30014:199 397.23486:340 411.20694:62 418.07855:326 425.15335:158 427.32077:759 431.27121:136 433.3353:166 437.2648:1470 442.31284:21 449.32455:914 453.06326:500 455.06549:60 457.06…	0	0	0	0	0	0	0	0	0	0	0	0	0	0	0	0	0	0
500	3.813	461.153	w/o MS2:NCGC00381210-01_C18H32O11_(2E)-4-Hydroxy-3,4-dimethyl-2-penten-1-yl 6-O-[(2S,3R,4R)-3,4-dihydroxy-4-(hydroxymethyl)tetrahydro-2-furanyl]-beta-D-glucopyranoside	[M-H]-		0.012	True	null	46114301	C18H32O11	Fatty acyl glycosides of mono- and disaccharides	FEGXTMHRTZJSIG-MVXUSQBOSA-N	OCC1(O)COC(OCC2OC(OCC=C(C)C(O)(C)C)C(O)C(O)C2O)C1O	530	True	True	False		False	False	null	null	95	null	null	null	null	112.99	Solvent_blank 3-_092	461.15259:6061 462.15594:2945 463.1593:820	139.3678:547 181.07088:1678 248.08734:393 279.72803:555 312.8689:283 365.07434:443 413.17752:284 425.12579:486 457.05713:603	0	0	584	0	0	0	0	509	0	0	0	0	0	192	753	0	0	944
501	8.694	461.2	w/o MS2:(1R,4R,7S,11E,15S,19R,20R,21S,22S,24R)-7,20,21,22,24-pentahydroxy-11,15-dimethyl-3,5,9,18,23-pentaoxatricyclo[17.3.1.1?,?]tetracos-11-en-10-one	[M-H]-	ion correlated with 515; similar chromatogram in higher mz_556	0.035	True	null	46120181	C21H34O11		FSTIKTPQGMHLFJ-ALAGATMKSA-N	O=C1OCC2(O)COC(OCC3OC(OCCC(C)CCC=C1C)C(O)C(O)C3O)C2O	530	True	True	False		False	False	null	null	99.7	null	null	null	null	115.11	SZ_2-_138	461.19965:8834 462.203:7093 463.20636:30864	115.07629:376 145.08344:41 157.99605:110 180.97266:112 197.8842:307 201.86185:238 233.08383:80 245.77008:226 276.04752:57 337.2048:150 350.33435:163 384.11743:127 391.28226:1430 399.34604:318 411.2785:79 415.07458:256 442.20819:150 452.37097:247 459.34866:5882 460.34961:2750 461.35721:1155	0	0	0	0	0	0	0	0	195	0	0	0	0	0	0	0	0	0
502	9.283	461.363	Unknown	[M-H]-	ion correlated with 882	0.059	True	null	null	null	null	null	null	999	False	False	False		False	False	null	null	null	null	null	null	null	92.01	SY_2-_148	461.36368:3432 462.36703:4193 463.37039:226	96.96011:459 99.92496:525 109.93423:100 115.07606:174 118.90005:233 125.09624:272 129.42596:63 134.89436:346 135.96986:133 141.63806:70 152.99492:3 157.08469:190 158.99289:194 170.08952:78 185.11841:146 193.12465:106 197.1167:93 208.06087:100 217.07088:38 229.11232:18 236.12645:185 253.21356:44 265.21527:88 274.66861:111 281.24728:105 283.26859:177 293.1228:68 312.13333:138 315.17645:415 325.2992…	0	25	0	0	0	0	0	0	0	0	0	0	0	0	0	0	0	0
503	3.899	462.235	Unknown	[M-H]-		0.012	True	null	null	null	null	null	null	999	False	False	False		False	False	null	null	null	null	null	null	null	37.69	QC1-_111	462.23495:1965 463.2383:1069 464.24166:0	113.02415:1439 179.0323:587 320.02612:48 355.04236:127 411.04617:45 440.11438:114 450.60779:41 451.68698:129	1620	2242	509	55	58	0	73	1100	714	1242	158	56	35	666	205	0	20	575
504	9.228	465.225	w/o MS2:1-[(2E,4E)-6,7-Dihydroxy-2,4-octadienoyl]prolyl-N-methylvalyl-N2-methylalaninamide	[M-H]-	ion correlated with 282; ion correlated with 409	0.047	True	null	46522525	C23H38N4O6	Dipeptides	YHEIGYJZSXWHJB-MKICQXMISA-N	O=C(C=CC=CC(O)C(O)C)N1CCCC1C(=O)N(C)C(C(=O)N(C)C(C(=N)O)C)C(C)C	530	True	True	False		False	False	null	null	100	null	null	null	null	94.88	SY_1-_112	465.22513:9448 466.22848:6938 467.23184:1295	214.14171:56 242.8243:38 287.05502:21 324.552:31 336.15155:41 339.20068:1216 348.42685:34 355.31998:26301 384.03589:31 395.31055:205 421.22784:147 428.33472:480 433.66879:117 443.31638:360 459.31076:15377 460.31427:4695	2478	2153	3010	733	0	724	1249	0	0	1242	0	0	0	0	0	0	0	380
505	8.694	465.335	Unknown	[M-H]-	ion correlated with 532	0.012	True	null	null	null	null	null	null	999	False	False	False		False	False	null	null	null	null	null	null	null	106.84	SY_1-_112	465.33496:5342 466.33831:5105 467.34167:7527	146.44379:62 147.08005:91 166.92551:144 220.96658:104 233.00133:149 265.23318:21 296.18344:366 300.81833:109 307.18887:281 325.18277:148 329.22961:18 343.21198:174 366.9389:62 370.97061:124 392.24265:99 417.31287:183 425.31992:143 429.29919:56 435.30792:227 444.30988:103 449.09775:166 459.3479:4696 460.35245:1642 461.36859:551 463.34335:536 465.35776:2277	273	413	345	293	251	0	0	0	0	0	0	0	0	0	0	0	0	1453
506	9.564	466.427	Unknown	[M-H]-	ion correlated with 1267; ion correlated with 1297; similar chromatogram in higher mz_1297	0.024	True	null	null	null	null	null	null	999	False	False	False		False	False	null	null	null	null	null	null	null	212.1	CD1220Z_2-_158	466.42563:7758 467.42898:11300 468.43234:2191	132.89992:302 201.90668:257 233.93784:686 291.19742:650 319.06595:655 423.20987:257 427.198:359 464.87683:521	0	4878	0	0	0	0	755	0	101	0	0	0	354	23	0	0	0	715
507	8.694	467.333	Unknown	[M-H]-	ion correlated with 505; ion correlated with 532	0.012	True	null	null	null	null	null	null	999	False	False	False		False	False	null	null	null	null	null	null	null	88.28	SY_2-_148	467.33273:4414 468.33608:3363 469.33944:1463	110.07669:134 111.00896:86 148.07411:96 182.08231:41 224.42494:118 247.11859:72 291.26782:138 296.22943:70 303.08688:160 344.2944:105 379.28159:145 392.32343:150 422.30524:147 427.33313:191 429.28845:222 434.06982:96 449.3302:197 455.35727:0 459.31366:73 460.35226:1614 463.3414:273	0	396	0	0	0	0	0	0	0	0	0	0	0	0	0	0	0	571
508	6.254	468.37	Unknown	[M-H]-	ion correlated with 320; ion correlated with 543	0.012	True	null	null	null	null	null	null	999	False	False	False		False	False	null	null	null	null	null	null	null	44.19	SZ_3-_149	468.36954:2210 469.37289:2379 470.37625:573	166.1174:63 171.10042:8 224.05623:76 227.05649:240 275.16824:37225 276.17084:6033 279.1636:859 291.19797:619 297.15283:26657 298.15472:5770 298.95325:135 300.15979:192 308.8819:51 329.23157:48 348.22668:1049 359.17236:35 385.13101:104 411.16095:44 429.1835:41 466.98273:85	0	0	382	0	0	0	0	0	0	0	0	0	0	0	0	0	0	0
509	7.88	469.158	w/o MS2:7-Hydroxymethotrexat	[M-H]-		0.012	True	null	46915897	C20H22N8O6	Folic acids	HODZDDDNGRLGSI-UHFFFAOYNA-N	CN(CC=1C(N=C2C(=C(N)NC(=N)N2)N1)=O)C3=CC=C(C=C3)C(NC(CCC(=O)O)C(=O)O)=O	530	True	True	False		False	False	null	null	99.9	null	null	null	null	21.56	SY_1-_112	469.15768:1078 470.16103:109 471.16439:133	89.0242:497 161.0451:557 254.14633:371 275.91501:388 325.02295:519 337.20703:498 339.51224:843 340.20294:13062 342.19919:1493 363.22928:383 407.18225:738 431.21893:341 460.16928:481	5802	4971	3476	1572	5257	5132	4366	5850	4727	4938	3709	3646	6893	3676	2655	3804	6105	5070
510	8.47	469.284	Unknown	[M-H]-	ion correlated with 251	0.059	True	null	null	null	null	null	null	999	False	False	False		False	False	null	null	null	null	null	null	null	387.78	SY_1-_112	469.28391:7218 470.28726:3755 471.29062:2324	85.02837:196 99.04459:130 99.92471:366 102.02709:130 113.02342:983 116.07135:124 119.03512:1239 120.03724:115 126.09256:381 131.03537:187 144.92201:278 150.06801:117 155.1517:53 161.04498:416 171.10135:34 175.11214:99 198.08156:189 206.18427:99 223.11479:276 244.08075:89 255.23227:228 274.81638:58 275.08917:86 295.22696:86 309.31552:1213 321.20975:5070 325.19342:717 335.16376:178 337.30927:436 35…	0	350	26	0	0	0	0	0	0	0	21	0	0	0	0	0	0	141
511	7.376	469.33	w/o MS2:18b-glycyrrhetinic acid	[M-H]-		0.012	True	null	4693316	C30H46O4		MPDGHEJMBKOTSU-AWOGJAJBSA-N	O=C(O)C1(C)CCC2(C)CCC3(C(=CC(=O)C4C5(C)CCC(O)C(C)(C)C5CCC43C)C2C1)C	530	True	True	False		False	False	null	null	99.9	null	null	null	null	26.76	SZ_1-_154	469.33044:1338 470.33379:645 471.33715:491	80.96388:158 115.12791:50 124.0574:56 152.99567:2889 165.05547:5 171.00558:153 176.11487:114 194.19957:100 196.08966:297 200.12123:17 242.15579:173 245.18945:1 254.31958:88 264.07532:17 295.22818:341 297.15244:461 303.19043:247 311.16898:212 326.42578:60 327.72406:104 330.84323:76 341.19904:912 342.20044:372 345.2077:77 350.07529:63 351.6853:80 361.03137:71 371.22433:54 387.69281:39 391.67093:155…	0	0	0	0	0	0	0	0	0	197	0	0	0	0	0	0	0	133
512	6.956	469.331	w/o MS2:18b-glycyrrhetinic acid	[M-H]-		0.024	True	null	4693316	C30H46O4		MPDGHEJMBKOTSU-AWOGJAJBSA-N	O=C(O)C1(C)CCC2(C)CCC3(C(=CC(=O)C4C5(C)CCC(O)C(C)(C)C5CCC43C)C2C1)C	530	True	True	False		False	False	null	null	100	null	null	null	null	27.37	SY_1-_112	469.33102:1420 470.33437:0 471.33773:0	257.05032:95 320.06512:81 330.23642:44 337.18076:97 397.22549:24236 398.23041:4761 399.22678:1899 451.23099:70 462.06552:111 469.32834:1064	0	14	6	81	8	13	0	154	16	25	0	0	14	0	10	16	8	528
513	9.507	469.332	w/o MS2:18b-glycyrrhetinic acid	[M-H]-	ion correlated with 575; ion correlated with 1160; ion correlated with 394; ion correlated with 243; ion correlated with 854; found in higher mz's MsMs_675	0.035	True	null	4693316	C30H46O4		MPDGHEJMBKOTSU-AWOGJAJBSA-N	O=C(O)C1(C)CCC2(C)CCC3(C(=CC(=O)C4C5(C)CCC(O)C(C)(C)C5CCC43C)C2C1)C	530	True	True	False		False	False	null	null	100	null	null	null	null	34.23	SY_3-_156	469.33151:2128 470.33486:2898 471.33822:2408	101.02406:638 125.09718:293 133.99275:467 152.99524:291 176.10768:441 187.09779:2207 211.13623:283 219.13745:314 239.07109:347 256.23672:638 292.97885:309 295.23044:1691 297.15265:2614 308.1929:576 311.16895:8700 313.16827:1131 314.27808:2362 320.09003:433 338.96094:426 345.15845:514 381.24203:319 387.2478:279 391.18707:747 411.38126:205 429.33813:272 453.15701:1029 462.35992:397 466.42755:821	268	0	460	0	0	0	0	0	0	0	0	130	0	0	260	367	0	149
514	4.684	469.332	w/o MS2:18-Beta-glycyrrhetinic acid	[M-H]-	ion correlated with 1012	0.059	True	null	46933234	C30H46O4	Triterpenoids	MPDGHEJMBKOTSU-YKLVYJNSSA-N	CC1(C)[C@@H](O)CC[C@@]2(C)[C@H]1CC[C@]1(C)[C@@H]2C(=O)C=C2[C@@H]3C[C@](C)(CC[C@]3(C)CC[C@@]12C)C(O)=O	530	True	True	False		False	False	null	null	100	null	null	null	null	127.23	SY_3-_156	469.33243:11629 470.33578:9631 471.33914:1019	89.02521:495 126.90258:364 149.0584:583 191.72713:372 253.01526:259 281.12897:619 348.18607:586 372.24231:331 397.18149:538 411.20398:507 419.9657:1867 421.24225:448 430.20148:407 445.21268:616	667	55	982	92	380	130	1468	1078	3399	676	959	844	1701	672	189	0	399	57
515	8.694	471.228	w/o MS2:Planaic acid	[M-H]-	ion correlated with 501; ion correlated with 698	0.035	True	null	47123001	C27H36O7	Depsides and depsidones	FNJKTDQIJKLZGZ-UHFFFAOYSA-N	O=C(O)C=1C(OC)=CC(OC(=O)C=2C(OC)=CC(OC)=CC2CCCCC)=CC1CCCCC	530	True	True	False		False	False	null	null	99.7	null	null	null	null	60.15	SZ_3-_149	471.22787:4702 472.23122:5032 473.23458:12946	115.07446:294 139.00458:88 178.02832:14 219.14014:98 249.22224:82 259.1698:58 263.01898:173 275.16928:225 281.85553:157 295.22488:1306 303.0239:80 312.17804:386 316.74045:116 327.9155:57 331.07013:162 351.2995:86 355.19592:29 381.24768:590 387.28528:196 403.28754:318 409.23517:269 419.08093:483 427.32123:53 437.26566:526 445.29861:945 452.55292:205 455.31638:53 457.06897:124 459.34869:6546 460.35…	0	0	0	0	0	0	0	0	0	0	0	0	0	0	0	0	0	0
516	8.47	471.28	w/o MS2:NCGC00347366-02!2,4,6-trihydroxy-5-[1-(4-hydroxy-1,1,4,7-tetramethyl-1a,2,3,4a,5,6,7a,7b-octahydrocyclopropa[h]azulen-7-yl)-3-methylbutyl]benzene-1,3-dicarbaldehyde	[M-H]-	ion correlated with 510; ion correlated with 292	0.012	True	null	47127499	C28H40O6	5,10-cycloaromadendrane sesquiterpenoids	IBLPTYJTKWQCDX-UHFFFAOYSA-N	O=CC=1C(O)=C(C=O)C(O)=C(C1O)C(CC(C)C)C2(C)CCC3C2C4C(CCC3(O)C)C4(C)C	530	True	True	False		False	False	null	null	98.5	null	null	null	null	20.9	SY_3-_156	471.28027:1045 472.28362:802 473.28698:260	101.02317:1795 108.04373:647 112.98698:367 113.02404:1284 117.30605:324 125.09779:1631 129.02203:555 136.89047:1022 149.05981:762 150.0661:628 155.09109:629 159.10289:521 169.08734:398 169.12158:478 187.09801:2095 223.08215:450 243.11377:1005 253.21541:541 271.2236:657 279.2301:2359 297.15225:1414 309.16071:253 309.31516:2986 312.18353:895 317.18866:683 323.09528:657 329.23309:1483 337.31067:1062…	0	0	0	0	0	0	0	0	0	0	0	0	0	0	0	0	0	0
517	9.452	471.346	w/o MS2:Hederagenin	[M-H]-	ion correlated with 243; ion correlated with 421; ion correlated with 675; ion correlated with 854	0.012	True	null	47134796	C30H48O4	Triterpenoids	PGOYMURMZNDHNS-MYPRUECHSA-N	O=C(O)C12CCC(C)(C)CC2C3=CCC4C5(C)CCC(O)C(C)(CO)C5CCC4(C)C3(C)CC1	530	True	True	False		False	False	null	null	99.8	null	null	null	null	25.04	SY_1-_112	471.34619:1403 472.34954:0 473.3529:0	86.27471:89 101.02412:581 105.05625:11 119.03442:1515 123.04502:248 134.89401:138 139.00122:140 160.0934:148 168.03062:301 178.76883:151 185.04362:27 197.11659:215 243.12918:832 251.23131:88 265.14603:35 269.13208:86 270.24139:370 277.21725:404 293.21295:225 297.24164:690 300.98895:73 309.1738:150 320.18521:156 325.18378:459 327.25388:637 329.23206:61 335.32986:234 352.29092:177 353.34238:768 363…	144	26	188	0	0	0	107	0	0	0	136	44	0	116	0	565	0	159
518	9.799	471.347	Corosolic acid	[M-H]-	similar chromatogram in higher mz_646	0.059	True	9885	47134799	C30H48O4	Triterpenoids	HFGSQOYIOKBQOW-UHFFFAOYNA-N	CC1CCC2(CCC3(C)C(=CCC4C5(C)CC(O)C(O)C(C)(C)C5CCC34C)C2C1C)C(O)=O	430	True	True	True		False	False	null	null	72.7	100	34.9	75	100	155.19	SZ_3-_149	471.3476:9997 472.35095:8948 473.35431:1210	92.4888:503 99.92503:3234 112.98495:1495 116.91273:302 126.90491:2116 132.86993:533 134.89413:12747 135.89311:2074 144.92326:3288 156.99625:5022 157.51605:569 167.10518:784 179.05725:1272 199.39493:457 211.13408:281 246.07794:383 265.14786:1248 275.5123:828 295.22885:2752 301.21619:886 308.15668:355 322.04984:486 331.20361:616 346.1395:433 347.13928:534 358.68073:255 365.41504:424 384.14426:303 3…	0	0	0	0	0	0	0	0	0	0	0	0	0	0	0	0	0	0
519	3.45	471.348	w/o MS2:Hederagenin	[M-C6H10O5-H]-	ion correlated with 253; ion correlated with 1093; ion correlated with 1338; adduct linked to 788_[M+Na-2H]-	0.012	True	null	47134796	C30H48O4	Triterpenoids	PGOYMURMZNDHNS-MYPRUECHSA-N	O=C(O)C12CCC(C)(C)CC2C3=CCC4C5(C)CCC(O)C(C)(CO)C5CCC4(C)C3(C)CC1	530	True	True	False		False	False	null	null	100	null	null	null	null	242.17	SZ_2-_138	471.34784:12108 472.35119:17255 473.35455:4636	181.05084:301 184.72676:80 248.07954:140 265.15558:86 284.134:48 301.20258:1503 319.83542:148 339.08325:299 357.13818:481 369.51505:156 383.10944:169 389.15955:481 430.28214:171 433.15018:2278 450.07407:62	16	0	0	1668	818	972	77	662	2874	637	0	0	0	0	0	0	0	1766
520	5.525	471.349	w/o MS2:Unknown (carbon number 30); PlaSMA ID-1297	[M-H]-	similar chromatogram in higher mz_525	0.012	True	9.54	4713483	C30H48O4	Unknown			530	True	True	False		False	False	null	null	100	99.9	null	null	null	123.91	SY_3-_156	471.34866:6196 472.35201:10367 473.35537:2219	141.73549:50 295.13388:190 353.18057:969 425.23465:119 467.31448:87248	11641	12479	10866	8220	12109	30923	8021	10005	15978	27503	5427	14235	5875	15214	12465	6266	3779	30430
521	6.843	471.349	w/o MS2:Unknown (carbon number 30); PlaSMA ID-1297	[M-H]-	ion correlated with 427	0.035	True	9.54	4713483	C30H48O4	Unknown			530	True	True	False		False	False	null	null	100	100	null	null	null	102.12	SZ_3-_149	471.34872:6032 472.35207:2171 473.35543:503	108.02182:120 116.92597:555 121.95084:47 123.07953:123 135.04469:205 139.00018:186 152.99454:1290 155.10797:158 158.9782:193 161.04568:364 168.96164:49 171.10036:291 173.08337:166 177.96407:20 187.09875:1350 208.91779:118 210.07391:180 220.0574:148 226.03801:89 253.17427:54 254.69496:109 265.14542:88 269.20828:185 273.07645:145 275.16486:289 283.2652:86 289.17944:294 297.15381:712 299.51004:46 30…	0	0	0	0	0	0	0	0	0	0	0	0	0	0	0	0	0	459
522	4.712	472.352	Unknown	[M-H]-	similar chromatogram in higher mz_769	0.012	True	null	null	null	null	null	null	999	False	False	False		False	False	null	null	null	null	null	null	null	92.06	SY_2-_148	472.3519:4603 473.35525:4841 474.35861:1057	124.63187:78 177.01903:605 207.0282:64 291.99442:48 302.05701:105 327.21686:1201 329.23306:1 341.23453:30 365.09146:41 430.93057:56 435.64206:75 447.89999:111	27	170	533	147	358	0	169	71	0	148	0	285	0	0	0	0	60	155
523	3.506	473.061	w/o MS2:Succinprotocetraric acid	[M-H]-		0.012	True	null	47305701	C22H18O12		ROISWLBRDLJEFL-UHFFFAOYSA-N	O=CC1=C(O)C=C(C=2C(=O)OC3=C(OC12)C(=C(C(=O)O)C(O)=C3COC(=O)CCC(=O)O)C)C	530	True	True	False		False	False	null	null	99.1	null	null	null	null	30.51	Solvent_blank 2-_091	473.06113:1664 474.06448:793 475.06784:478	257.81622:58 275.11346:17998 276.11728:2315 277.11798:299 283.15738:105 289.06766:144 297.09253:343 305.08841:1906 311.09192:232 312.99097:27 330.18454:49 331.0809:2434 338.11462:85 341.15768:36 343.10175:1885 344.10425:416 347.0502:166 359.06558:382 364.05585:143 375.03922:134 377.10892:4110 387.12604:5781 395.04047:67 397.98419:52 401.97739:185 409.10663:850 414.19073:2099 416.18808:643 418.054…	0	121	0	0	0	0	0	0	0	0	0	0	0	0	0	0	0	1554
524	4.263	473.254	w/o MS2:Gitoxigenin Diacetate	[M-H]-		0.012	True	null	47325446	C27H38O7		FYZCUGVROGLOCP-ICIBFRGGSA-N	O=C1OCC(=C1)C2C(OC(=O)C)CC3(OC(=O)C)C4CCC5CC(O)CCC5(C)C4CCC23C	530	True	True	False		False	False	null	null	100	null	null	null	null	244.26	WZ_1-_152	473.25381:12244 474.25716:15309 475.26052:3259	75.00997:222 88.0131:88 90.02789:172 101.02413:1305 110.80765:114 111.37743:272 113.02366:3062 114.02638:206 125.02283:70 131.03481:1403 140.00658:206 155.03358:284 171.03226:75 180.05824:75 247.07816:146 289.05685:161 297.08136:19 313.10208:54 329.23593:520 336.97473:138 359.60205:222 371.36642:166 373.13385:177 382.45688:396 399.2366:392 404.33179:124 409.362:172 411.71124:300 415.73349:90 417.…	1418	0	1191	723	0	0	691	0	1585	3282	0	477	0	1539	0	0	0	8925
525	5.525	473.276	w/o MS2:Gitoxigenin Diacetate	[M-H]-		0.024	True	null	4732886	C27H38O7		FYZCUGVROGLOCP-ICIBFRGGSA-N	O=C1OCC(=C1)C2C(OC(=O)C)CC3(OC(=O)C)C4CCC5CC(O)CCC5(C)C4CCC23C	530	True	True	False		False	False	null	null	92.2	null	null	null	null	32.97	SY_3-_156	473.27649:2100 474.27984:2036 475.2832:393	141.73549:50 295.13388:190 353.18057:969 425.23465:119 467.31448:87248	2952	1390	1248	132	1011	932	1175	991	0	0	0	0	0	21	0	0	0	864
526	9.18	473.282	w/o MS2:Gitoxigenin Diacetate	[M-H]-		0.188	True	null	4732886	C27H38O7		FYZCUGVROGLOCP-ICIBFRGGSA-N	O=C1OCC(=C1)C2C(OC(=O)C)CC3(OC(=O)C)C4CCC5CC(O)CCC5(C)C4CCC23C	530	True	True	False		False	False	null	null	97.5	null	null	null	null	71.77	WX_1-_150	473.28183:8435 474.28518:7634 475.28854:1252	108.90234:397 114.93698:474 126.9059:1807 133.01585:671 152.99487:2764 179.05687:1155 218.87616:321 234.23158:540 243.13219:355 277.21313:503 291.07104:629 295.08316:350 346.0748:376 376.21564:381 399.23892:347 410.25272:459 431.22165:1490 455.93875:945 465.22684:310	4390	13360	2861	7644	125	3441	7444	2614	2708	1595	2570	1363	6436	3302	4285	2642	657	11879
527	9.521	473.283	w/o MS2:Gitoxigenin Diacetate	[M-H]-		0.071	True	null	4732886	C27H38O7		FYZCUGVROGLOCP-ICIBFRGGSA-N	O=C1OCC(=C1)C2C(OC(=O)C)CC3(OC(=O)C)C4CCC5CC(O)CCC5(C)C4CCC23C	530	True	True	False		False	False	null	null	98.1	null	null	null	null	35.37	WX_1-_150	473.28275:4454 474.2861:3902 475.28946:460	79.23714:360 96.96853:372 100.93361:1497 107.56888:521 112.98435:1878 116.92766:1643 126.90305:690 131.03386:710 154.99782:869 160.06969:364 165.07037:441 174.84251:664 179.0569:2148 240.5278:626 255.233:3726 259.01926:478 276.20715:238 279.23248:6081 292.19727:433 293.21262:1347 300.93979:459 323.33054:747 332.14969:441 366.34955:360 383.35779:672 387.15506:545 410.2381:445 415.24356:443 429.210…	6119	8169	6874	5269	2246	5312	4066	4376	4015	3418	3447	2574	3965	3553	3859	5605	2817	5102
528	9.248	473.284	w/o MS2:Gitoxigenin Diacetate	[M-H]-		0.047	True	null	4732886	C27H38O7		FYZCUGVROGLOCP-ICIBFRGGSA-N	O=C1OCC(=C1)C2C(OC(=O)C)CC3(OC(=O)C)C4CCC5CC(O)CCC5(C)C4CCC23C	530	True	True	False		False	False	null	null	99	null	null	null	null	51.04	BE13X_3-_146	473.28439:3452 474.28774:3943 475.2911:1372	108.3949:443 131.07208:493 148.97955:429 156.99654:757 191.05807:371 220.87379:417 238.93071:760 277.89209:572 311.17142:302 324.1301:298 341.82394:362 346.82352:391 359.95044:626 382.41141:528 395.26996:395 428.70502:286 444.79474:452 464.14941:367	4390	4297	2861	7644	1614	3441	7896	4750	2399	2900	2570	331	6436	298	4285	2642	1892	10153
529	9.283	473.33	Unknown	[M-H]-	ion correlated with 882; ion correlated with 502	0.012	True	null	null	null	null	null	null	999	False	False	False		False	False	null	null	null	null	null	null	null	33.76	SY_1-_112	473.32986:1849 474.33321:872 475.33657:522	81.11188:57 99.92574:298 112.98592:299 113.98853:59 133.99026:104 135.30693:134 141.09152:77 165.1339:126 195.06538:16 198.12041:106 217.10625:462 237.18768:134 261.13428:111 267.2308:196 293.04224:84 308.19153:146 323.1886:154 325.19952:1 327.21741:338 334.46753:192 341.26752:68 351.29324:106 361.78268:50 381.40109:107 387.09491:89 393.31955:171 400.65939:197 443.35022:5248 447.65164:84 456.3156…	0	0	0	0	592	0	0	0	0	0	0	0	0	0	0	0	0	0
530	8.358	474.33	Unknown	[M-H]-	ion correlated with 809	0.024	True	null	null	null	null	null	null	999	False	False	False		False	False	null	null	null	null	null	null	null	25.97	SZ_1-_154	474.328:1238 475.33135:376 476.33471:0	94.92347:75 129.97557:75 156.05472:113 170.94328:122 175.03645:323 184.51622:102 195.78493:90 223.05794:169 237.21935:81 249.14995:163 263.84598:273 268.16043:62 285.14386:111 325.18341:2253 333.24777:811 354.21698:2191 355.21994:976 367.23138:1644 373.23846:378 381.24542:1195 387.31018:32 399.21985:118 409.34586:107 413.76898:72 425.25739:33248 426.25961:7974 427.26352:2722 429.33774:481 442.291…	0	0	0	0	0	0	0	0	0	0	0	0	0	0	0	0	0	0
531	8.835	475.342	w/o MS2:arthrobactin	[M-H]-	ion correlated with 384; ion correlated with 404	0.012	True	null	47535513	C20H36N4O9	Hydroxy fatty acids	BPEXJHGGARTCIR-UHFFFAOYSA-N	O=C(O)C(O)(CC(O)=NCCCCCN(O)C(=O)C)CC(O)=NCCCCCN(O)C(=O)C	530	True	True	False		False	False	null	null	91.3	null	null	null	null	38.62	SZ_1-_154	475.34232:2382 476.34567:2000 477.34903:6222	85.02889:89 89.02305:384 111.08092:433 119.03429:379 121.02594:64 135.04422:303 136.89073:123 141.05576:307 149.04753:320 151.077:456 155.06966:115 155.57904:149 156.99562:732 161.04477:65 179.05632:900 183.10146:208 184.06085:679 187.0959:171 200.88194:68 205.12009:354 209.11806:244 221.13811:238 231.17145:115 240.44165:199 247.12077:118 255.23274:2388 256.23425:490 257.1517:511 259.17047:185 26…	0	0	0	0	0	0	0	0	0	0	0	0	0	0	0	516	0	0
532	8.694	475.364	w/o MS2:arthrobactin	[M-H]-	ion correlated with 505	0.012	True	null	47535513	C20H36N4O9	Hydroxy fatty acids	BPEXJHGGARTCIR-UHFFFAOYSA-N	O=C(O)C(O)(CC(O)=NCCCCCN(O)C(=O)C)CC(O)=NCCCCCN(O)C(=O)C	530	True	True	False		False	False	null	null	95.8	null	null	null	null	373.16	SY_2-_148	475.36389:18658 476.36724:19356 477.3706:4242	110.07669:134 111.00896:86 148.07411:96 182.08231:41 224.42494:118 247.11859:72 291.26782:138 296.22943:70 303.08688:160 344.2944:105 379.28159:145 392.32343:150 422.30524:147 427.33313:191 429.28845:222 434.06982:96 449.3302:197 455.35727:0 459.31366:73 460.35226:1614 463.3414:273 470.20255:192 471.34741:151 475.34299:256	735	741	611	0	288	0	0	0	0	0	0	304	0	0	0	0	0	605
533	6.16	476.279	w/o MS2:Phosphatidylethanolamine lyso 18	[M-H]-	similar chromatogram in higher mz_1102; found in higher mz's MsMs_1102	0.129	True	null	47627826	C23H44NO7P	2-acyl-sn-glycero-3-phosphoethanolamines	DTTGTTCKWRAIFM-HDXUUTQWNA-N	CCCCCCCCCC\C=C/C\C=C/CCC(=O)OC(CO)COP(O)(=O)OCCN	530	True	True	False		False	False	null	null	100	null	null	null	null	170.33	SZ_1-_154	476.27866:23546 477.28201:21276 478.28537:3667	125.02309:114 203.88756:63 215.1254:91 271.09726:147 296.13901:112 297.15198:56030 298.15482:9954 299.15207:4134 301.63443:104 303.24188:80 309.15137:622 317.07697:49 338.4783:93 347.19452:1470 476.27942:6689	4503	5660	4846	877	130	1406	531	654	1155	33	0	0	0	0	0	0	0	12633
534	9.732	477.357	Unknown	[M-H]-		0.012	True	null	null	null	null	null	null	999	False	False	False		False	False	null	null	null	null	null	null	null	38.93	SY_2-_148	477.35739:1946 478.36074:1476 479.3641:795	83.92902:95 99.92603:535 102.95695:188 116.92773:1196 123.07937:99 124.01717:254 131.07239:63 152.99536:678 155.10829:628 165.05986:42 166.09096:96 171.10301:650 173.08252:376 176.93863:62 183.10178:26 194.07968:53 201.11179:636 211.13043:65 223.07254:234 223.14888:16 239.0885:33 249.12209:48 259.15359:25 269.21042:171 273.18842:131 275.14789:74 279.23303:738 287.11365:96 295.22998:123 299.19839:…	0	0	0	0	0	0	0	0	0	0	0	0	0	0	0	0	0	0
535	6.759	478.292	w/o MS2:Phosphatidylethanolamine lyso 18	[M-H]-		0.012	True	null	47829391	C23H46NO7P	2-acyl-sn-glycero-3-phosphoethanolamines	FEVAUEZKXSRQPS-PFONDFGANA-N	CCCCCCCCCCCCC\C=C/CCC(=O)OC(CO)COP(O)(=O)OCCN	530	True	True	False		False	False	null	null	99.8	null	null	null	null	20.65	WX_2-_100	478.29202:1032 479.29537:1129 480.29873:0	241.7318:121 242.94272:22 265.14734:16 270.48203:96 272.83295:84 281.24857:204 287.98398:47 293.17911:114 295.22815:1764 297.15335:266 298.15704:43 311.16873:7062 311.68311:96 312.49512:48 313.1662:523 313.63342:129 315.17871:128 319.19095:99 321.2149:56 325.18393:3392 330.4653:62 337.18597:269 353.20218:128 362.87906:67 367.25833:14 369.12689:446 379.15546:3023 380.15948:881 391.15289:59 395.127…	0	0	0	0	0	0	684	172	264	0	576	0	0	0	0	0	69	10470
536	9.507	479.283	w/o MS2:neoandrographolide	[M-H]-		0.012	True	null	47928589	C26H40O8	Diterpene glycosides	YGCYRQKJYWQXHG-RDNQFMDVSA-N	O=C1OCC=C1CCC2C(=C)CCC3C(C)(COC4OC(CO)C(O)C(O)C4O)CCCC23C	530	True	True	False		False	False	null	null	99.7	null	null	null	null	24.35	SY_2-_148	479.28345:1218 480.2868:754 481.29016:1110	107.94755:297 114.93768:398 155.10727:660 156.99612:871 170.94379:557 178.0504:566 226.60674:457 241.01396:310 244.96075:557 272.22998:298 285.24026:779 297.08267:910 309.181:560 313.15039:619 325.18375:4633 327.28818:810 333.24936:2829 341.11005:822 358.18738:376 376.28766:324 386.93344:416 395.2627:1238 405.36435:359 418.37451:810 426.89822:326 440.82483:250 450.17889:293 450.2959:526 457.33633…	544	0	0	194	0	386	371	0	0	278	285	525	0	0	127	0	0	0
537	8.386	479.375	w/o MS2:CRUSTECDYSONE	[M-H]-		0.012	True	null	47936169	C27H44O7	Hydroxy bile acids, alcohols and derivatives	NKDFYOWSKOHCCO-YPVLXUMRSA-N	O=C1C=C2C(CCC3(C)C(CCC23O)C(O)(C)C(O)CCC(O)(C)C)C4(C)CC(O)C(O)CC14	530	True	True	False		False	False	null	null	91	null	null	null	null	25.45	SZ_2-_138	479.37476:1273 480.37811:1026 481.38147:0	244.9859:35 251.59125:52 271.22498:27 276.87326:69 291.32498:73 297.24265:527 298.80762:208 309.17184:361 319.23093:2047 320.23337:251 323.1553:215 325.18362:2488 327.28949:943 328.29346:336 333.24646:1911 337.20459:261 343.1922:24 349.27325:285 351.29022:234 353.21515:14517 354.21808:3240 355.2175:1026 356.28:423 363.21976:1012 365.14114:956 366.30084:152 367.23422:2275 368.23276:576 369.30048:2…	0	0	0	0	0	0	0	0	0	0	0	0	0	0	0	0	0	0
538	8.638	479.376	w/o MS2:CRUSTECDYSONE	[M-H]-	ion correlated with 316; ion correlated with 499; ion correlated with 693	0.012	True	null	47936169	C27H44O7	Hydroxy bile acids, alcohols and derivatives	NKDFYOWSKOHCCO-YPVLXUMRSA-N	O=C1C=C2C(CCC3(C)C(CCC23O)C(O)(C)C(O)CCC(O)(C)C)C4(C)CC(O)C(O)CC14	530	True	True	False		False	False	null	null	88.8	null	null	null	null	24.52	SZ_2-_138	479.37634:1226 480.37969:1519 481.38305:198	90.27407:86 98.02457:62 100.93158:245 111.00912:102 113.02472:3 116.92891:6 135.95891:225 148.65189:201 156.99701:18 163.03392:100 173.0802:18 177.0891:34 195.1382:59 199.0598:264 214.1488:136 224.09747:39 228.77075:173 231.17871:71 237.09569:124 249.05347:49 255.23283:482 265.14636:152 270.21884:68 277.21964:461 285.24319:2529 289.12827:468 293.17874:207 297.15231:1776 298.15286:360 300.16483:20…	0	0	0	0	0	0	0	0	0	0	0	0	0	0	0	0	0	0
539	7.404	481.191	w/o MS2:NCGC00384865-01!5-hydroxy-7-[4-hydroxy-2-methoxy-3-(3-methylbut-2-enyl)phenyl]-2,2-dimethyl-7,8-dihydropyrano[3,2-g]chromen-6-one	[M-H]-		0.012	True	null	48118701	C26H28O6	3'-prenylated isoflavanones	QJFJALJGKXGWFO-UHFFFAOYSA-N	O=C1C2=C(OCC1C3=CC=C(O)C(=C3OC)CC=C(C)C)C=C4OC(C=CC4=C2O)(C)C	530	True	True	False		False	False	null	null	99.2	null	null	null	null	22.69	BD12X_3-_166	481.19092:1135 482.19427:884 483.19763:0	248.30095:397 270.91632:317	8974	3548	3506	2753	5750	6643	2556	2062	3051	6683	8504	7767	0	7791	6709	7170	5511	0
540	3.374	483.243	w/o MS2:Dihydrogedunin	[M-H]-		0.035	True	null	4832388	C28H36O7	Limonoids	ROWFSYNHZPRCKO-UHFFFAOYSA-N	O=C(OC1CC2C(C(=O)CCC2(C)C3CCC4(C)C(OC(=O)C5OC54C13C)C6=COC=C6)(C)C)C	530	True	True	False		False	False	null	null	99.2	null	null	null	null	35.91	SZ_2-_138	483.24268:1958 484.24603:548 485.24939:431	71.74792:114 95.05085:153 101.02438:956 115.03921:154 125.02359:887 131.03426:83 136.04898:212 139.03712:82 145.08498:192 150.03152:1580 161.04593:1701 165.05492:5637 166.05949:69 174.95612:19 179.05527:2262 181.05026:1682 182.05312:338 190.05827:90 195.06567:5468 196.06953:627 205.11948:174 218.19861:115 221.06543:1161 224.98511:168 229.1474:52 233.08279:547 239.0594:286 248.95612:125 249.59386:…	0	14	0	0	0	0	0	0	0	0	0	0	0	0	0	0	0	0
541	7.067	483.271	w/o MS2:Gedunol	[M-H]-		0.012	True	null	48328754	C28H36O7	Limonoids	IYGKIJUHLXBVCF-AJIQNVKKSA-N	O=C(OC1CC2C(C=CC(O)C2(C)C)(C)C3CCC4(C)C(OC(=O)C5OC54C13C)C6=COC=C6)C	530	True	True	False		False	False	null	null	86.2	null	null	null	null	46.29	WX_1-_150	483.27121:2314 484.27456:1606 485.27792:475	187.61745:945 255.23505:333 297.15094:648 323.61157:422 421.82706:509	3934	3542	3858	0	699	290	1375	1501	516	470	568	334	0	0	0	0	0	4684
542	6.969	483.273	w/o MS2:Gedunol	[M-H]-	ion correlated with 393; adduct linked to 294_[M-C6H10O4-H]-	0.024	True	null	48328754	C28H36O7	Limonoids	IYGKIJUHLXBVCF-AJIQNVKKSA-N	O=C(OC1CC2C(C=CC(O)C2(C)C)(C)C3CCC4(C)C(OC(=O)C5OC54C13C)C6=COC=C6)C	530	True	True	False		False	False	null	null	89.6	null	null	null	null	90.73	SY_1-_112	483.27347:7310 484.27682:6929 485.28018:1047	257.05032:95 320.06512:81 330.23642:44 337.18076:97 397.22549:24236 398.23041:4761 399.22678:1899 451.23099:70 462.06552:111 469.32834:1064	492	599	483	0	88	36	206	188	65	59	71	42	16	0	0	0	0	586
543	6.31	483.312	w/o MS2:(2R,3S,4S,5S,6R)-2-[[7-hydroxy-4-[(Z)-5-hydroxy-3-methylpent-3-enyl]-4a,8,8-trimethyl-3-methylidene-2,4,5,6,7,8a-hexahydro-1H-naphthalen-2-yl]oxy]-6-(hydroxymethyl)oxane-3,4,5-triol	[M-H]-	ion correlated with 508; ion correlated with 673	0.012	True	null	48329633	C26H44O8	Diterpene glycosides	JECOCDKQCZSANH-RFKAOMIISA-N	OCC=C(C)CCC1C(=C)C(OC2OC(CO)C(O)C(O)C2O)CC3C(C)(C)C(O)CCC13C	530	True	True	False		False	False	null	null	87.2	null	null	null	null	22.35	SZ_3-_149	483.31204:1117 484.31539:1003 485.31875:659	94.92421:56 275.14368:26560 353.09174:60 391.96512:23 396.15311:3 466.25885:155	141	0	0	0	0	0	41	20	0	49	0	0	0	0	0	0	0	107
544	4.712	483.314	w/o MS2:(2R,3S,4S,5S,6R)-2-[[7-hydroxy-4-[(Z)-5-hydroxy-3-methylpent-3-enyl]-4a,8,8-trimethyl-3-methylidene-2,4,5,6,7,8a-hexahydro-1H-naphthalen-2-yl]oxy]-6-(hydroxymethyl)oxane-3,4,5-triol	[M-H]-		0.035	True	null	48329633	C26H44O8	Diterpene glycosides	JECOCDKQCZSANH-RFKAOMIISA-N	OCC=C(C)CCC1C(=C)C(OC2OC(CO)C(O)C(O)C2O)CC3C(C)(C)C(O)CCC13C	530	True	True	False		False	False	null	null	84.7	null	null	null	null	25.83	SY_2-_148	483.31363:1521 484.31698:4141 485.32034:3153	124.63187:78 177.01903:613 207.0282:62 291.99442:48 302.05701:105 327.21686:1211 341.23453:29 365.09146:41 430.93057:56 435.64206:75 447.89999:111	944	0	133	97	64	0	0	763	0	0	0	787	0	790	0	0	0	0
545	5.497	483.347	w/o MS2:Dihydrogedunin	[M-H]-	ion correlated with 618; similar chromatogram in higher mz_1343	0.047	True	null	48335114	C28H36O7	Limonoids	ROWFSYNHZPRCKO-UHFFFAOYSA-N	O=C(OC1CC2C(C(=O)CCC2(C)C3CCC4(C)C(OC(=O)C5OC54C13C)C6=COC=C6)(C)C)C	530	True	True	False		False	False	null	null	99.1	null	null	null	null	333.86	SZ_1-_154	483.3472:19710 484.35055:20721 485.35391:2624	417.1994:341 437.12277:371	6858	14460	13142	3493	6288	2444	3974	5634	4070	2975	2140	4467	732	28	1248	462	0	11487
546	4.88	483.348	w/o MS2:Dihydrogedunin	[M-H]-		0.012	True	null	48335114	C28H36O7	Limonoids	ROWFSYNHZPRCKO-UHFFFAOYSA-N	O=C(OC1CC2C(C(=O)CCC2(C)C3CCC4(C)C(OC(=O)C5OC54C13C)C6=COC=C6)(C)C)C	530	True	True	False		False	False	null	null	99.4	null	null	null	null	36.57	BD11X_1-_105	483.34781:1829 484.35116:1459 485.35452:226	115.00363:550 243.16267:436 275.07849:448 311.04022:284 327.2142:609 483.15878:488	12625	4058	10812	0	3673	7850	3260	7322	13008	585	492	0	0	0	0	0	0	4012
547	3.506	485.133	w/o MS2:5-(1,2,3,4,5,6-hexahydroxyhexoxy)-6-hydroxy-3-methoxy-9-methyl-4,5-dihydro-3H-pyrano[3,4-h][1]benzoxepine-2,7-dione	[M-H]-		0.012	True	null	48513007	C21H26O13	Benzoxepines	NSIUWPVISVFSGF-UHFFFAOYSA-N	O=C1OC(=CC=2C=C3OC(=O)C(OC)CC(OC(O)C(O)C(O)C(O)C(O)CO)C3=C(O)C12)C	530	True	True	False		False	False	null	null	99.7	null	null	null	null	21.14	Solvent_blank 1-_090	485.13251:1057 486.13586:322 487.13922:0	85.06453:625 90.02765:129 104.66288:89 131.07115:36783 131.32491:308 132.07373:2488 143.54066:92 155.95515:87 156.99533:216 168.96629:67 171.05132:117 179.91846:108 181.12659:321 189.96716:665 191.07549:101 197.0824:114 203.09279:6456 216.05121:334 224.01251:119 231.96591:283 241.05959:236 245.0607:1258 257.93094:94 275.11392:1261 287.10681:436 297.94647:89 304.03497:228 311.98312:81 327.00156:25…	0	0	0	0	0	0	69	0	0	0	0	0	0	0	0	0	0	528
548	3.421	485.15	w/o MS2:NCGC00380629-01!(3R)-4-[6-[(2R,4R,5S,6R)-4,5-dihydroxy-6-methyloxan-2-yl]-1,5-dihydroxy-9,10-dioxoanthracen-2-yl]-3-hydroxy-3-methylbutanoic acid	[M-H]-		0.024	True	null	485146	C25H26O10	Anthraquinones	LKLNNJGYAYDANM-VRSSYPSJSA-N	O=C(O)CC(O)(C)CC1=CC=C2C(=O)C3=C(O)C(=CC=C3C(=O)C2=C1O)C4OC(C)C(O)C(O)C4	530	True	True	False		False	False	null	null	99.3	null	null	null	null	41.55	CD1110Y_2-_141	485.14951:2704 486.15286:1810 487.15622:0	191.05942:753	454	522	410	165	1688	108	1130	197	2724	112	10	662	0	0	0	0	361	94
549	3.702	485.15	w/o MS2:NCGC00380629-01!(3R)-4-[6-[(2R,4R,5S,6R)-4,5-dihydroxy-6-methyloxan-2-yl]-1,5-dihydroxy-9,10-dioxoanthracen-2-yl]-3-hydroxy-3-methylbutanoic acid	[M-H]-		0.024	True	null	485146	C25H26O10	Anthraquinones	LKLNNJGYAYDANM-VRSSYPSJSA-N	O=C(O)CC(O)(C)CC1=CC=C2C(=O)C3=C(O)C(=CC=C3C(=O)C2=C1O)C4OC(C)C(O)C(O)C4	530	True	True	False		False	False	null	null	99	null	null	null	null	31.97	WY_2-_165	485.15018:1830 486.15353:402 487.15689:0	95.01242:978 113.02428:1416 131.03275:421 139.03761:776 174.00084:478 210.7477:412 301.06:400 319.06592:412 339.33942:379 374.92969:362 383.11838:1302 449.15543:290 485.15161:2881	4496	4893	6612	5986	20149	9316	9489	15313	32170	1959	1613	671	153	869	1737	635	0	6927
550	3.625	485.152	w/o MS2:NCGC00380629-01!(3R)-4-[6-[(2R,4R,5S,6R)-4,5-dihydroxy-6-methyloxan-2-yl]-1,5-dihydroxy-9,10-dioxoanthracen-2-yl]-3-hydroxy-3-methylbutanoic acid	[M-H]-	found in higher mz's MsMs_967; similar chromatogram in higher mz_782	0.129	True	null	485146	C25H26O10	Anthraquinones	LKLNNJGYAYDANM-VRSSYPSJSA-N	O=C(O)CC(O)(C)CC1=CC=C2C(=O)C3=C(O)C(=CC=C3C(=O)C2=C1O)C4OC(C)C(O)C(O)C4	530	True	True	False		False	False	null	null	98.1	null	null	null	null	75.55	BE13Z_1-_113	485.15186:6757 486.15521:3717 487.15857:1814	161.05249:491 215.05658:514 334.12909:352 373.12915:386 427.16769:293	19001	19260	22885	15466	6831	21576	26432	13127	32404	3278	534	4519	1217	2780	5630	325	0	2627
551	3.169	485.152	w/o MS2:NCGC00380629-01!(3R)-4-[6-[(2R,4R,5S,6R)-4,5-dihydroxy-6-methyloxan-2-yl]-1,5-dihydroxy-9,10-dioxoanthracen-2-yl]-3-hydroxy-3-methylbutanoic acid	[M-H]-	ion correlated with 1337; similar chromatogram in higher mz_1095	0.024	True	null	485146	C25H26O10	Anthraquinones	LKLNNJGYAYDANM-VRSSYPSJSA-N	O=C(O)CC(O)(C)CC1=CC=C2C(=O)C3=C(O)C(=CC=C3C(=O)C2=C1O)C4OC(C)C(O)C(O)C4	530	True	True	False		False	False	null	null	98.1	null	null	null	null	97.59	SZ_2-_138	485.15195:7420 486.1553:3136 487.15866:807	147.04744:247 151.0394:667 153.09016:650 179.05551:657 193.05087:412 275.05011:359 306.07788:316 328.16827:350 343.2124:791 351.06757:372 357.10208:676 361.14941:707 373.12918:1009 386.17679:566 391.1821:507 421.1507:2045 431.29956:533 433.19409:278 457.49957:290 470.89706:398 477.57327:448	47	93	745	0	89	167	69	2756	377	0	0	223	0	0	0	0	0	216
552	3.337	485.152	w/o MS2:NCGC00380629-01!(3R)-4-[6-[(2R,4R,5S,6R)-4,5-dihydroxy-6-methyloxan-2-yl]-1,5-dihydroxy-9,10-dioxoanthracen-2-yl]-3-hydroxy-3-methylbutanoic acid	[M-H]-		0.024	True	null	485146	C25H26O10	Anthraquinones	LKLNNJGYAYDANM-VRSSYPSJSA-N	O=C(O)CC(O)(C)CC1=CC=C2C(=O)C3=C(O)C(=CC=C3C(=O)C2=C1O)C4OC(C)C(O)C(O)C4	530	True	True	False		False	False	null	null	97.8	null	null	null	null	30.63	WX_3-_118	485.15225:1662 486.1556:778 487.15896:0	182.04477:536 214.95137:255 316.90686:278 360.17184:376 441.40891:467	114	2618	839	0	196	109	239	723	1011	0	308	356	0	0	0	0	11	0
553	7.208	485.28	w/o MS2:Unknown (carbon number 24); PlaSMA ID-1352	[M-H]-		0.024	True	9.8	48527802	C24H42N2O8	Unknown			530	True	True	False		False	False	null	null	99.9	100	null	null	null	132.86	SY_3-_156	485.27963:9185 486.28298:9814 487.28634:1545	74.69028:455 101.02359:897 104.07571:476 116.92732:884 119.94493:647 134.8951:891 147.08066:441 171.10297:690 177.10986:647 181.04625:655 193.9801:791 204.14139:759 209.04156:434 212.97488:583 239.05742:509 243.13116:1207 253.14348:953 266.17905:472 279.15973:298 293.17902:10297 298.15469:1366 304.18793:534 311.1694:4564 312.1712:1519 313.68674:871 325.18365:138441 326.18674:27721 327.18271:9857 …	0	0	69	78	18	0	0	0	34	0	0	0	0	0	22	0	0	60
554	5.89	485.326	w/o MS2:NCGC00168838-03_C30H46O5_(1R,2S,5aR,5bR,7aS,10R,12bR)-2-Hydroxy-10-isopropenyl-3,3,5a,5b,12b-pentamethyloctadecahydrodicyclopenta[a,i]phenanthrene-1,7a(1H)-dicarboxylic acid	[M-H]-		0.024	True	null	485327	C30H46O5	Triterpenoids	WLCHQSHZHFLMJH-GAVPBTRYSA-N	O=C(O)C1C(O)C(C)(C)C2CCC3(C)C(CCC4C5C(C(=C)C)CCC5(C(=O)O)CCC43C)C12C	530	True	True	False		False	False	null	null	61.1	null	null	null	null	46.99	CD1110X_1-_133	485.32623:3456 486.32958:1110 487.33294:564	149.04378:621 279.06787:929 283.14249:457 309.15393:1053 339.17313:500 459.10718:197 485.328:841	793	2577	1655	0	0	0	1287	441	1110	0	386	537	0	381	0	438	0	4617
555	6.226	485.328	w/o MS2:(1R,2R,5S,8R,14R,15R,16S)-16-hydroxy-1,2,14,17,17-pentamethyl-8-(prop-1-en-2-yl)pentacyclo[11.7.0.0?,??.0?,?.0??,??]icosane-5,15-dicarboxylic acid	[M-H]-		0.012	True	null	48532724	C30H46O5	Triterpenoids	WLCHQSHZHFLMJH-GAVPBTRYSA-N	O=C(O)C1C(O)C(C)(C)C2CCC3(C)C(CCC4C5C(C(=C)C)CCC5(C(=O)O)CCC43C)C12C	530	True	True	False		False	False	null	null	100	null	null	null	null	26.58	SZ_2-_138	485.328:1329 486.33135:712 487.33471:302	193.06409:322 208.19498:653 230.8596:679 285.20596:372 297.15338:11719 321.17194:386 366.17725:326 451.16919:214 467.2139:517	244	340	0	0	280	0	1005	216	0	0	0	234	0	0	0	0	0	676
556	8.694	489.027	Unknown	[M-H]-	ion correlated with 176; ion correlated with 397; ion correlated with 558; ion correlated with 698	0.012	True	null	null	null	null	null	null	999	False	False	False		False	False	null	null	null	null	null	null	null	109.92	SZ_1-_154	489.02747:5496 490.03082:4096 491.03418:16985	169.0865:81 192.91406:105 214.98776:107 228.12781:79 237.18263:118 263.07248:182 280.59991:90 295.2276:86 311.16867:1165 321.86627:121 329.23749:21 331.1272:107 337.17978:441 352.14716:171 380.10623:102 397.28735:162 411.15701:76 421.0639:135 433.06921:128 445.23911:41 451.30493:163 459.34952:699 465.11334:114 471.2822:397 473.28397:315 479.37399:612 483.31168:760 486.33487:490	0	0	0	0	0	0	0	0	0	0	0	0	0	0	0	0	0	0
557	3.45	489.269	w/o MS2:methyl (1R,4S,4aS,7R,8S,9R)-4,8,9-triacetyloxy-7-ethenyl-1,4a,7-trimethyl-3,4,5,6,8,9,10,10a-octahydro-2H-phenanthrene-1-carboxylate	[M-C6H10O5-H]-	adduct linked to 778_[M-H]-; found in higher mz's MsMs_781; found in higher mz's MsMs_778	0.012	True	null	48924939	C27H38O8	16-oxosteroids	HPLALXILNGTIHC-WJKVYVNYSA-N	O=C(OC1C2=C(CCC(C=C)(C)C2OC(=O)C)C3(C)C(OC(=O)C)CCC(C(=O)OC)(C)C3C1)C	530	True	True	False		False	False	null	null	81.4	null	null	null	null	20.76	SY_1-_112	489.26862:1038 490.27197:809 491.27533:5533	95.01137:414 101.02331:1036 134.02072:521 149.04587:557 155.03636:747 177.05571:416 299.13748:366 352.07724:445 401.12247:445 445.22525:424 463.23395:721	1231	582	0	0	0	628	0	243	13	64	183	276	49	39	0	0	82	15
558	8.694	491.025	w/o MS2:Pesticide3_Novaluron_C17H9ClF8N2O4_N-({3-Chloro-4-[1,1,2-trifluoro-2-(trifluoromethoxy)ethoxy]phenyl}carbamoyl)-2,6-difluorobenzamide	[M-H]-	ion correlated with 176; ion correlated with 397; ion correlated with 556; ion correlated with 564; ion correlated with 698; ion correlated with 353	0.012	True	null	491005	C17H9ClF8N2O4	Phenol ethers	NJPPVKZQTLUDBO-UHFFFAOYSA-N	FC1=CC=CC(F)=C1C(O)=NC(O)=NC2=CC=C(OC(F)(F)C(F)OC(F)(F)F)C(Cl)=C2	530	True	True	False		False	False	null	null	79.4	null	null	null	null	80.07	SZ_3-_149	491.02539:4004 492.02874:2472 493.0321:9555	87.01043:128 116.9272:994 157.04791:54 171.26918:100 221.15349:118 227.07489:12 245.09811:265 271.22549:114 291.11417:70 318.7655:173 320.63809:94 328.28964:270 330.22845:192 371.4519:67 379.07681:137 394.10901:52 399.35083:332 423.23511:21 428.14505:192 443.08786:69 446.302:5 449.03928:171 455.05768:181 465.10846:94 481.34924:227 483.31323:1809 486.33228:71 487.34479:184 491.33813:698	0	0	0	0	0	0	0	0	0	0	0	0	0	0	0	0	0	0
559	3.534	491.283	w/o MS2:Unknown (carbon number 28); PlaSMA ID-1370	[M-H]-		0.012	True	3.5	4912666	C28H36N4O4	Unknown			530	True	True	False		False	False	null	null	85.8	100	null	null	null	21.77	CD1110Z_3-_106	491.28323:1374 492.28658:1371 493.28994:7503	156.99622:476 173.0425:393 229.12152:221 261.05862:147 279.07108:1929 340.04901:253 395.17392:353 451.04474:398 459.68655:422	2832	3238	2366	458	921	3702	637	1368	328	1320	2717	3994	1075	182	196	1123	0	839
560	3.253	491.285	w/o MS2:Unknown (carbon number 28); PlaSMA ID-1370	[M-H]-		0.012	True	3.5	4912666	C28H36N4O4	Unknown			530	True	True	False		False	False	null	null	82.1	100	null	null	null	24.52	CD1110X_1-_133	491.28543:1789 492.28878:3098 493.29214:13331	113.02436:753 277.05911:310 279.07462:669 335.9035:583 365.17831:367	583	133	106	110	102	0	0	227	0	41	0	411	965	0	88	0	0	0
561	3.758	491.286	w/o MS2:Unknown (carbon number 28); PlaSMA ID-1370	[M-H]-	found in higher mz's MsMs_1455; similar chromatogram in higher mz_797; found in higher mz's MsMs_797	0.094	True	3.5	4912666	C28H36N4O4	Unknown			530	True	True	False		False	False	null	null	81.6	100	null	null	null	543.7	SZ_2-_138	491.28574:45300 492.28909:23674 493.29245:6253	68.99719:76 115.00247:36 149.0239:209 150.03227:1725 151.03903:1044 152.0428:99 159.00179:61 159.02699:132 165.05505:6936 166.0575:1455 173.0443:631 179.03325:1098 180.04137:657 187.04163:116 193.0497:25 196.06982:625 203.10457:113 209.10579:271 217.05719:317 223.0621:520 243.12727:130 300.10306:16 311.05338:103 313.10876:201 322.09024:73 324.20853:106 325.10913:370 329.10248:467 333.20404:144 34…	19592	19371	16947	8225	4254	4231	7568	4158	6144	2791	4349	2587	985	581	2762	906	892	30681
562	3.813	491.286	w/o MS2:Unknown (carbon number 28); PlaSMA ID-1370	[M-H]-		0.141	True	3.5	4912666	C28H36N4O4	Unknown			530	True	True	False		False	False	null	null	81	100	null	null	null	223.46	WZ_2-_134	491.2861:27303 492.28945:21087 493.29281:5310	89.02399:65 161.04364:391 256.27933:72 340.84351:85 409.18378:53 433.14584:762 442.83646:89 456.35126:173 465.35797:57 473.23407:189 482.85178:47 491.2858:8865	65324	63403	52664	27733	14241	16355	23497	12874	19240	8896	12288	9134	3709	2000	6916	2420	1607	106053
563	8.498	491.287	w/o MS2:Unknown (carbon number 28); PlaSMA ID-1370	[M-H]-		0.012	True	3.5	4912666	C28H36N4O4	Unknown			530	True	True	False		False	False	null	null	80	99.9	null	null	null	21.45	SY_2-_148	491.28662:1128 492.28997:240 493.29333:443	203.90675:63 227.12759:262 278.05276:166 291.19101:54 317.57785:174 379.13397:115 419.07025:128 461.31732:76 469.28458:7395 470.28528:2190 484.3562:77	0	319	0	0	0	0	0	0	0	0	0	0	0	0	0	0	0	0
564	8.694	493.023	Unknown	[M-H]-	ion correlated with 397; ion correlated with 556; ion correlated with 558; ion correlated with 698; ion correlated with 353	0.012	True	null	null	null	null	null	null	999	False	False	False		False	False	null	null	null	null	null	null	null	43.55	SZ_2-_138	493.02252:2178 494.02587:1525 495.02923:1702	99.9264:124 107.67059:80 165.12573:69 185.12018:132 224.07489:144 246.14404:171 265.05853:125 271.70941:68 279.37115:110 283.22464:105 307.08499:143 311.08243:25 313.16895:470 317.21042:163 325.18274:3331 333.19937:46 339.12036:110 349.2739:77 349.9465:148 362.49399:126 377.2637:70 381.24652:165 403.28915:49 416.36157:112 429.12125:84 437.26471:263 452.15143:108 459.34604:1206 469.33109:414 471.3…	0	0	0	144	0	0	0	18	0	0	0	0	0	0	0	0	0	0
565	3.674	493.29	w/o MS2:NCGC00384980-01!5-[5-[3,4-dihydroxy-5-(hydroxymethyl)oxolan-2-yl]oxy-3-hydroxy-6-methyloctanoyl]oxy-3-hydroxy-6-methyloctanoic acid	[M-H]-		0.012	True	null	49326599	C23H42O11	O-glycosyl compounds	VQFBAKAPQDNJNU-UHFFFAOYSA-N	O=C(O)CC(O)CC(OC(=O)CC(O)CC(OC1OC(CO)C(O)C1O)C(C)CC)C(C)CC	530	True	True	False		False	False	null	null	73.3	null	null	null	null	24.36	SY_2-_148	493.28964:1218 494.29299:383 495.29635:0	101.02309:1795 109.02825:686 121.06376:421 133.92186:329 135.03088:436 143.03471:388 149.05986:788 154.06004:648 156.99512:910 165.05537:910 177.01323:350 181.04977:386 189.04445:331 197.11636:407 215.12814:2166 223.07382:766 226.54231:510 235.09767:1191 253.08519:1155 259.15146:616 263.07504:1700 266.10541:547 270.09067:426 271.15283:524 281.14481:667 297.17828:398 307.19714:1164 322.06833:279 3…	174	0	0	0	0	0	0	72	139	0	0	0	0	0	469	0	0	37
566	3.618	493.299	w/o MS2:(2S,3R,5R,10R,13R,14S,17S)-2,3,14-trihydroxy-10,13-dimethyl-17-[(2R,3R,5R)-2,3,6-trihydroxy-5,6-dimethylheptan-2-yl]-2,3,4,5,9,11,12,15,16,17-decahydro-1H-cyclopenta[a]phenanthren-6-one	[M-H]-		0.024	True	null	49331705	C28H46O7	Hydroxy bile acids, alcohols and derivatives	IJRBORPEVKCEQD-WJUVRXFPSA-N	O=C1C=C2C(CCC3(C)C(CCC23O)C(O)(C)C(O)CC(C)C(O)(C)C)C4(C)CC(O)C(O)CC14	530	True	True	False		False	False	null	null	83.4	null	null	null	null	39.19	CD1110Z_3-_106	493.29895:3019 494.3023:2748 495.30566:257	179.05731:7524 261.06024:230	710	0	0	0	0	393	0	0	438	0	0	0	0	0	869	0	0	0
567	3.253	493.3	w/o MS2:(2S,3R,5R,10R,13R,14S,17S)-2,3,14-trihydroxy-10,13-dimethyl-17-[(2R,3R,5R)-2,3,6-trihydroxy-5,6-dimethylheptan-2-yl]-2,3,4,5,9,11,12,15,16,17-decahydro-1H-cyclopenta[a]phenanthren-6-one	[M-H]-	ion correlated with 1027	0.012	True	null	49331705	C28H46O7	Hydroxy bile acids, alcohols and derivatives	IJRBORPEVKCEQD-WJUVRXFPSA-N	O=C1C=C2C(CCC3(C)C(CCC23O)C(O)(C)C(O)CC(C)C(O)(C)C)C4(C)CC(O)C(O)CC14	530	True	True	False		False	False	null	null	84.6	null	null	null	null	63.57	CD1110X_1-_133	493.29968:3459 494.30303:2428 495.30639:743	113.02436:753 277.05911:310 279.07462:669 335.9035:583 365.17831:367	0	0	0	0	0	0	0	0	0	52	0	0	0	55	0	0	0	0
568	3.813	493.301	w/o MS2:(2S,3R,5R,10R,13R,14S,17S)-2,3,14-trihydroxy-10,13-dimethyl-17-[(2R,3R,5R)-2,3,6-trihydroxy-5,6-dimethylheptan-2-yl]-2,3,4,5,9,11,12,15,16,17-decahydro-1H-cyclopenta[a]phenanthren-6-one	[M-H]-		0.024	True	null	49331705	C28H46O7	Hydroxy bile acids, alcohols and derivatives	IJRBORPEVKCEQD-WJUVRXFPSA-N	O=C1C=C2C(CCC3(C)C(CCC23O)C(O)(C)C(O)CC(C)C(O)(C)C)C4(C)CC(O)C(O)CC14	530	True	True	False		False	False	null	null	86.9	null	null	null	null	43.55	CD1110X_1-_133	493.30118:3771 494.30453:3912 495.30789:648	275.04285:100 435.04819:42 491.27631:2643	0	4088	2542	1083	297	21	0	0	1052	357	65	521	0	317	1734	283	0	6556
569	3.534	493.302	w/o MS2:(2S,3R,5R,10R,13R,14S,17S)-2,3,14-trihydroxy-10,13-dimethyl-17-[(2R,3R,5R)-2,3,6-trihydroxy-5,6-dimethylheptan-2-yl]-2,3,4,5,9,11,12,15,16,17-decahydro-1H-cyclopenta[a]phenanthren-6-one	[M-H]-		0.024	True	null	49331705	C28H46O7	Hydroxy bile acids, alcohols and derivatives	IJRBORPEVKCEQD-WJUVRXFPSA-N	O=C1C=C2C(CCC3(C)C(CCC23O)C(O)(C)C(O)CC(C)C(O)(C)C)C4(C)CC(O)C(O)CC14	530	True	True	False		False	False	null	null	88.1	null	null	null	null	31.15	CD1110Z_2-_140	493.30197:2286 494.30532:1683 495.30868:286	181.07068:2034 201.00061:433 208.60162:500 260.99063:586 279.07642:781 325.18277:355 443.14078:390 484.62955:560	128	89	89	0	0	48	95	0	196	75	57	0	0	0	142	0	0	139
570	7.88	495.203	w/o MS2:(2E,4E)-1-[(1R,3S,8R,10S,14S)-12-[(2E,4E)-hexa-2,4-dienoyl]-1,6,8,13-tetrahydroxy-3,7,10,14-tetramethyl-2,9-dioxapentacyclo[8.4.0.0?,?.0?,??.0?,??]tetradeca-5,12-dien-5-yl]hexa-2,4-dien-1-one	[M-H]-		0.012	True	null	49520242	C28H32O8	Oxepanes	VATYWOIGKMMCMM-QHQUPYHQSA-N	O=C(C=CC=CC)C1=C(O)C2(C)C3C(C(=O)C=CC=CC)=C(O)C4(C)C1C5(OC4(O)C3(OC52O)C)C	530	True	True	False		False	False	null	null	100	null	null	null	null	24.06	BD12Y_1-_163	495.20291:1203 496.20626:598 497.20962:155	271.00909:60 325.23682:28 339.1965:10425	8818	4628	6784	6333	5112	5527	6212	8467	2297	6566	5485	5772	9585	4926	8668	7776	6379	762
571	7.067	497.127	w/o MS2:Roccellin	[M-H]-		0.012	True	null	49712399	C21H24O11	Phenolic glycosides	AFCAWRFTSGVRQA-CMWLGVBASA-N	O=C(OCC1OC(OC2=CC=3OC(=CC(=O)C3C(O)=C2C)C)C(OC(=O)C)C(O)C1O)C	530	True	True	False		False	False	null	null	99.5	null	null	null	null	20.34	CD1110X_1-_133	497.12686:1017 498.13021:580 499.13357:872	115.00457:65 311.16934:5897 337.18549:1002 429.12015:85 495.0025:70	0	345	0	258	0	0	0	86	0	286	0	0	0	0	339	0	0	0
572	9.507	497.128	w/o MS2:NCGC00385785-01!(2R,3R,4S,5S,6R)-2-[[2-(3,4-dihydroxyphenyl)-5,7-dihydroxy-3,4-dihydro-2H-chromen-3-yl]oxy]-6-(hydroxymethyl)oxane-3,4,5-triol	[M-H]-		0.012	True	null	497.13	C21H24O11	Flavonoid-3-O-glycosides	YOVYWMDLYSJYPO-ANWIJZKESA-N	OC=1C=C(O)C2=C(OC(C3=CC=C(O)C(O)=C3)C(OC4OC(CO)C(O)C(O)C4O)C2)C1	530	True	True	False		False	False	null	null	99.9	null	null	null	null	51.39	Solvent_blank 3-_092	497.12842:2595 498.13177:1309 499.13513:4881	181.06932:1359 246.98552:307 277.11954:453 392.95871:234 396.14426:362 421.07654:321 432.16364:619 455.04611:516	0	0	0	611	0	0	381	0	0	0	0	0	313	425	0	0	0	133
573	8.694	497.129	w/o MS2:NCGC00385785-01!(2R,3R,4S,5S,6R)-2-[[2-(3,4-dihydroxyphenyl)-5,7-dihydroxy-3,4-dihydro-2H-chromen-3-yl]oxy]-6-(hydroxymethyl)oxane-3,4,5-triol	[M-H]-		0.012	True	null	497.13	C21H24O11	Flavonoid-3-O-glycosides	YOVYWMDLYSJYPO-ANWIJZKESA-N	OC=1C=C(O)C2=C(OC(C3=CC=C(O)C(O)=C3)C(OC4OC(CO)C(O)C(O)C4O)C2)C1	530	True	True	False		False	False	null	null	99.9	null	null	null	null	50.28	Solvent_blank 3-_092	497.12854:2514 498.13189:2153 499.13525:3865	147.94662:400 379.38254:305 445.35818:319	0	0	224	0	204	0	265	1094	0	0	0	0	0	0	271	0	0	0
574	4.627	499.305	w/o MS2:NCGC00385359-01_C30H46O7_(3beta,8xi,9xi)-3-[(2,6-Dideoxy-3-O-methylhexopyranosyl)oxy]-14-hydroxycard-20(22)-enolide	[M-H]-		0.012	True	null	499306	C30H46O7	Cardenolide glycosides and derivatives	YBZZSZQZDODUAA-HAIXVIHQSA-N	O=C1OCC(=C1)C2CCC3(O)C4CCC5CC(OC6OC(C)C(O)C(OC)C6)CCC5(C)C4CCC23C	530	True	True	False		False	False	null	null	100	null	null	null	null	28.58	SY_2-_148	499.30518:1497 500.30853:495 501.31189:597	111.0088:415 126.0279:49 155.10742:247 171.06602:115 283.10403:191 305.08911:55 327.21759:8568 329.23264:27772 330.23602:4691 331.23752:602 342.22717:90 432.24844:128 471.26807:277 499.30453:1908	609	0	0	0	0	0	0	0	0	57	179	121	0	0	0	0	288	17
575	9.452	499.364	Unknown	[M-H]-	ion correlated with 243	0.059	True	null	null	null	null	null	null	999	False	False	False		False	False	null	null	null	null	null	null	null	162.23	SY_1-_112	499.36282:9205 500.36617:7714 501.36953:2084	78.95866:816 92.9276:348 100.93354:2126 111.04472:264 112.98489:495 116.92761:6993 117.92673:1390 128.95937:397 134.89403:1816 139.07529:355 143.03435:1229 152.99576:2176 159.07722:734 165.06798:638 171.1028:869 177.56172:321 185.12001:679 204.03638:426 210.75381:512 214.314:567 225.11221:1734 235.08389:1707 241.00908:814 251.16801:329 253.2157:1017 261.12976:1095 271.2262:1334 275.16544:402 277.…	0	0	83	0	0	0	0	93	0	0	71	143	135	0	121	0	0	284
576	5.974	499.379	Unknown	[M-H]-		0.024	True	null	null	null	null	null	null	999	False	False	False		False	False	null	null	null	null	null	null	null	64.08	SY_2-_148	499.3786:4478 500.38195:7155 501.38531:2200	237.08495:74 287.12662:363 293.17828:83 298.15466:1 298.56909:104 300.15723:29 302.09985:46 339.2023:499 375.29587:34 397.22208:44 425.12589:54 459.12607:47 483.31015:947	0	0	0	0	0	0	0	0	0	0	0	0	0	0	0	0	0	0
577	3.515	501.197	w/o MS2:Unknown (carbon number 23); PlaSMA ID-1389	[M-H]-	ion correlated with 586; ion correlated with 244; ion correlated with 647; ion correlated with 380; ion correlated with 437; ion correlated with 493	0.035	True	5.06	50119839	C23H34O12	Unknown			530	True	True	False		False	False	null	null	99.9	100	null	null	null	33.47	Solvent_blank 2-_091	501.19717:2330 502.20052:0 503.20388:360	85.06483:525 89.02396:8707 90.02779:385 127.02502:108 132.07347:1628 135.15608:102 152.99471:182 178.92155:589 189.96762:1055 200.06758:109 203.09238:6312 204.09563:636 208.97067:386 215.66132:76 225.07559:347 231.96942:286 238.98601:73 243.08379:1841 255.00717:113 263.0499:302 273.06171:615 275.11295:1544 281.03128:90 285.10663:1032 301.03119:305 304.0351:627 307.0506:72 312.95071:128 321.98169:…	0	0	0	314	0	0	0	0	166	0	0	0	0	0	0	0	0	4107
578	8.638	501.322	w/o MS2:Unknown (carbon number 30); PlaSMA ID-1392	[M-H]-	ion correlated with 176; ion correlated with 397; ion correlated with 499; ion correlated with 698	0.012	True	8.34	50132169	C30H46O6	Unknown			530	True	True	False		False	False	null	null	100	100	null	null	null	34.66	SZ_3-_149	501.3215:1800 502.32485:2722 503.32821:1250	78.95903:9 111.00629:259 113.02541:97 133.98907:219 145.08456:189 152.99698:86 171.10176:136 203.04747:50 207.09973:1 220.0988:53 225.11409:57 227.12007:58 239.23878:124 251.09244:84 253.21928:91 259.02039:35 275.14059:263 277.17746:173 281.24713:11 283.26282:67 301.21332:1804 309.17303:135 311.16754:6591 312.17075:1168 315.19931:33 319.23138:4992 321.20975:98 323.22507:2674 326.18576:851 327.187…	0	12	0	0	0	0	0	0	0	0	0	0	0	0	0	0	0	0
579	5.3	501.323	w/o MS2:Medicagenic acid	[M-H]-		0.012	True	null	50132217	C30H46O6	Triterpenoids	IDGXIXSKISLYAC-WNTKNEGGSA-N	CC1(C)CC[C@@]2(CC[C@]3(C)C(=CC[C@@H]4[C@@]5(C)C[C@H](O)[C@H](O)[C@](C)([C@@H]5CC[C@@]34C)C(O)=O)[C@@H]2C1)C(O)=O	530	True	True	False		False	False	null	null	100	null	null	null	null	28.84	SZ_3-_149	501.32272:1459 502.32607:690 503.32943:0	97.02782:124 133.40257:54 134.03624:164 150.03314:122 185.11816:24 209.12029:115 240.05479:83 262.08063:62 275.03241:84 281.12268:106 293.17883:7514 294.18182:1360 300.09497:75 315.83224:83 320.18884:10556 342.0954:22 353.08136:49 391.19229:170 441.11819:84 449.23526:162 468.34778:66	0	0	0	0	0	0	0	353	0	0	0	0	0	0	0	0	0	700
580	4.263	503.286	w/o MS2:NCGC00380949-01_C28H42O5_3,5,9,23-Tetrahydroxy-18,22-cycloergosta-6,8(14)-dien-11-one	[M-H]-		0.035	True	null	50330099	C28H42O5	11-oxosteroids	MUYUFHKTKLPWIW-UHFFFAOYSA-N	O=C1CC23C(=C4C=CC5(O)CC(O)CCC5(C)C14O)CCC3C(C)C(C2)C(O)C(C)C(C)C	530	True	True	False		False	False	null	null	88	null	null	null	null	45.7	WY_3-_161	503.28574:2999 504.28909:3388 505.29245:0	158.00291:600 314.57358:852	2680	1188	6158	1016	5162	2676	3555	3726	4837	2017	1114	3041	0	0	0	915	0	14584
581	4.739	503.335	w/o MS2:Unknown (carbon number 30); PlaSMA ID-1399	[M-H]-		0.035	True	7.36	50333749	C30H48O6	Unknown			530	True	True	False		False	False	null	null	99.7	100	null	null	null	52.3	SZ_1-_154	503.33527:2928 504.33862:2536 505.34198:605	96.97069:73 107.03586:119 142.02704:73 152.9971:812 161.01575:606 179.03493:2171 188.09644:152 209.07794:157 248.09212:92 288.12091:70 305.06082:41 309.20654:254 325.19699:202 335.2193:41 342.10901:73 349.19977:476 353.08792:726 363.17599:87 368.20944:79 380.34113:62 391.21606:38 399.01807:44 403.17093:5 411.23395:239 419.19061:186 425.33997:150 439.1337:117 463.10989:58 471.20749:36 479.20151:10…	0	0	0	0	0	0	0	0	310	0	586	0	0	645	0	0	0	0
582	5.048	503.336	w/o MS2:Unknown (carbon number 30); PlaSMA ID-1399	[M-H]-		0.035	True	7.36	50333749	C30H48O6	Unknown			530	True	True	False		False	False	null	null	99.8	100	null	null	null	29.17	SZ_3-_149	503.33551:1864 504.33886:1576 505.34222:774	161.02165:445 305.19186:209 326.21078:410 395.20746:938 397.22403:1003 401.25644:1143 405.19727:709 409.22015:1386 411.23129:934 413.22314:817 416.2717:659 421.22009:514 432.22754:291 471.35263:284	0	0	0	0	0	0	0	0	0	0	0	0	0	0	0	0	0	0
583	9.507	503.395	w/o MS2:(1S,4aR,6aS,6bR,9R,10R,11R,12aR,14bS)-1,10,11-trihydroxy-9-(hydroxymethyl)-2,2,6a,6b,9,12a-hexamethyl-1,3,4,5,6,6a,7,8,8a,10,11,12,13,14b-tetradecahydropicene-4a-carboxylic acid	[M-H]-	adduct linked to 599_[M+Na-2H]-	0.024	True	null	50338837	C30H48O6	Triterpenoids	IFIQVSCCFRXSJV-ZIZFEDMCSA-N	O=C(O)C12CCC3(C(=CCC4C5(C)CC(O)C(O)C(C)(CO)C5CCC43C)C2C(O)C(C)(C)CC1)C	530	True	True	False		False	False	null	null	97.3	null	null	null	null	343.16	SY_1-_112	503.39548:33013 504.39883:39008 505.40219:7457	97.92943:210 170.07077:264 176.89882:11 228.09898:193 239.13583:31 253.2209:489 291.1936:161 295.26093:99 300.90335:102 313.27405:2349 320.2579:98 321.27386:110 333.19052:226 341.1055:161 347.25989:128 360.96338:134 367.78223:215 369.29956:363 395.23849:143 400.35739:40 403.31339:209 414.34488:96 427.28763:42 436.30554:108 443.31479:64 455.35223:378 469.33331:42 473.22321:103	836	1117	804	0	516	229	0	0	0	0	280	0	0	0	0	0	0	3557
584	9.507	507.277	w/o MS2:(2E,4E)-1-[(2R,6S,14S,22S,25R)-25-(3,3-dimethyloxiran-2-yl)-15-methyl-1,3,13,15-tetraazaheptacyclo[18.4.1.0?,?.0?,??.0?,??.0??,??.0??,??]pentacosa-7,9,11,16(21),17,19-hexaen-3-yl]hexa-2,4-dien-1-one	[M-H]-	found in higher mz's MsMs_854	0.012	True	null	50727655	C32H36N4O2	Alpha carbolines	XZFSMUXVAYCHFO-QREHLELFSA-N	O=C(C=CC=CC)N1CCC23C=4C=CC=CC4NC5N(C6=CC=CC7=C6C53CCN(C7C8OC8(C)C)C12)C	530	True	True	False		False	False	null	null	100	null	null	null	null	25.92	SZ_2-_138	507.2774:1296 508.28075:1082 509.28411:152	111.00903:95 133.01372:233 136.8913:301 221.0473:2 243.11729:903 279.97614:79 293.17877:96 311.16769:2222 312.17157:356 314.2771:293 319.23129:32 331.23563:58 343.21344:224 347.26056:572 367.25064:70 381.24524:235 384.58081:61 390.34006:61 415.11905:149 433.33328:116 442.24509:20 454.14673:239 459.27512:86 467.31952:116 469.30179:160 476.30505:173 482.30829:81 504.09119:37 507.27551:403	0	0	0	0	0	0	0	0	0	0	0	0	0	0	0	0	0	357
585	8.56	513.31	w/o MS2:NCGC00380867-01_C27H46O9_9,12,15-Octadecatrienoic acid, 3-(hexopyranosyloxy)-2-hydroxypropyl ester, (9Z,12Z,15Z)-	[M-H]-		0.059	True	null	51330701	C27H46O9	Glycosylmonoacylglycerols	HUSISCNTLUEZCN-PDBXOOCHSA-N	O=C(OCC(O)COC1OC(CO)C(O)C(O)C1O)CCCCCCCC=CCC=CCC=CCC	530	True	True	False		False	False	null	null	99.5	null	null	null	null	111.1	SZ_1-_154	513.31012:11010 514.31347:10390 515.31683:4038	94.92308:166 99.00856:152 112.98518:314 129.05362:21 144.06775:9 149.0956:79 156.99463:161 168.98683:321 177.29921:81 183.10164:231 201.07567:65 209.1138:148 213.46828:225 221.15761:145 225.14882:119 252.90909:77 254.06271:65 265.14658:368 271.22726:8306 272.23157:1669 275.49176:287 279.11972:93 285.18448:228 293.1767:525 297.15103:1851 298.15466:471 301.21744:7958 302.21997:1040 303.22586:438 30…	1971	800	12	472	0	814	2487	143	397	910	84	0	0	0	0	0	1349	0
586	3.491	515.105	w/o MS2:3,5-Dicaffeoylquininic acid	[M-H]-	ion correlated with 380; ion correlated with 493	0.024	True	null	51509998	C25H24O12	Quinic acids and derivatives	KRZBCHWVBQOTNZ-XAIBDRPMSA-N	O=C(OC1CC(O)(C(=O)O)CC(OC(=O)C=CC2=CC=C(O)C(O)=C2)C1O)C=CC3=CC=C(O)C(O)=C3	530	True	True	False		False	False	null	null	98.9	null	null	null	null	21.88	BE13Z_3-_137	515.10455:1158 516.1079:602 517.11126:0	125.87411:98 131.07152:2915 144.95647:116 156.99699:134 161.02272:512 172.12329:176 173.04654:459 177.01895:302 183.02757:325 191.05501:680 203.09131:748 217.00352:520 218.98343:157 223.02147:284 234.91415:80 235.93164:82 254.95488:103 269.0116:152 287.11099:16 289.02576:515 293.04514:12 307.08377:95 313.89334:121 333.04013:125 343.04437:226 346.07758:49 348.98721:142 357.14664:62 369.56348:94 37…	2958	218	68	0	239	1067	0	115	1102	627	61	293	0	0	0	0	185	4264
587	3.45	515.119	w/o MS2:(1S,3R,4S,5R)-3,5-bis({[(2E)-3-(3,4-dihydroxyphenyl)prop-2-enoyl]oxy})-1,4-dihydroxycyclohexane-1-carboxylic acid	[M-H]-		0.094	True	null	5151189	C25H24O12		KRZBCHWVBQOTNZ-PSEXTPKNSA-N	O=C(OC1CC(O)(C(=O)O)CC(OC(=O)C=CC2=CC=C(O)C(O)=C2)C1O)C=CC3=CC=C(O)C(O)=C3	530	True	True	False		False	False	null	null	100	null	null	null	null	37.36	BD11X_1-_105	515.11871:3169 516.12206:1409 517.12542:0	154.99658:562 179.03391:702 309.03247:514 351.05042:466 425.15018:350 507.00372:283	23281	6535	17116	4348	6354	13258	19137	5871	14521	10085	17837	7430	404	2245	256	6214	5065	13572
588	8.554	515.31	w/o MS2:9-hydroxy-5b,8,11a-trimethyl-1-prop-1-en-2-yl-1,2,3,4,5,6,7,7a,9,10,11,11b,12,13,13a,13b-hexadecahydrocyclopenta[a]chrysene-3a,5a,8-tricarboxylic acid	[M-H]-	ion correlated with 585	0.024	True	null	51530139	C30H44O7	Triterpenoids	FTGKHGAVFGGOMW-UHFFFAOYSA-N	O=C(O)C12CCC(C(=C)C)C2C3CCC4C5(C)CCC(O)C(C(=O)O)(C)C5CCC4(C)C3(C(=O)O)CC1	530	True	True	False		False	False	null	null	96	null	null	null	null	24.47	SZ_3-_149	515.31024:1401 516.31359:1393 517.31695:426	111.07965:154 113.02355:64 116.92739:482 129.97313:110 135.37231:296 154.3228:201 160.2841:132 164.10773:144 171.06555:66 177.0074:88 183.1019:32 185.48878:99 191.0554:454 201.11247:47 211.12752:81 220.01653:347 225.21976:578 252.1241:73 261.18271:190 263.16479:143 268.98407:293 271.22726:16153 272.22977:3382 273.23441:696 277.18103:219 279.16379:109 288.1149:183 293.17862:373 297.15189:1900 302.…	0	0	0	0	284	0	0	0	840	0	114	0	0	0	0	0	0	0
589	3.323	517.112	w/o MS2:NCGC00180856-03!5,6,8-trihydroxy-2-methyl-9-(5,6,8-trihydroxy-2-methyl-4-oxo-2,3-dihydrobenzo[g]chromen-9-yl)-2,3-dihydrobenzo[g]chromen-4-one	[M-H]-	ion correlated with 591; ion correlated with 610; adduct linked to 610_[M+Na-2H]-; found in higher mz's MsMs_610	0.024	True	null	51711401	C28H22O10	Naphthopyranones	JGQBYBXYRUCBQY-UHFFFAOYSA-N	O=C1C=2C(O)=C3C(O)=CC(O)=C(C3=CC2OC(C)C1)C4=C(O)C=C(O)C=5C(O)=C6C(=O)CC(OC6=CC54)C	530	True	True	False		False	False	null	null	99.8	null	null	null	null	41.94	WX_3-_118	517.11224:2943 518.11559:1774 519.11895:0	113.02369:528 116.92693:59 124.92965:99 129.02007:221 133.03038:424 153.02084:156 159.02991:226 171.10422:106 178.02559:90 180.06053:38 182.24101:218 185.11972:112 193.05058:6165 194.05315:573 209.0829:84 216.08591:103 232.03165:30 251.16904:83 267.06299:146 272.0578:163 293.21289:128 309.03506:90 322.71045:385 329.22958:207 330.23389:69 335.07806:204 343.21118:508 353.08948:534 359.11871:159 361…	0	0	0	0	0	0	0	0	0	0	0	0	0	0	0	0	0	0
590	4.01	517.115	w/o MS2:NCGC00180856-03!5,6,8-trihydroxy-2-methyl-9-(5,6,8-trihydroxy-2-methyl-4-oxo-2,3-dihydrobenzo[g]chromen-9-yl)-2,3-dihydrobenzo[g]chromen-4-one	[M-H]-		0.012	True	null	51711401	C28H22O10	Naphthopyranones	JGQBYBXYRUCBQY-UHFFFAOYSA-N	O=C1C=2C(O)=C3C(O)=CC(O)=C(C3=CC2OC(C)C1)C4=C(O)C=C(O)C=5C(O)=C6C(=O)CC(OC6=CC54)C	530	True	True	False		False	False	null	null	99.9	null	null	null	null	32.5	BE1330X_1-_115	517.11536:1625 518.11871:919 519.12207:0	89.02513:791 110.03083:360 153.01837:274 179.05637:1805 193.05113:2084 249.11366:486 424.19949:1545 469.33548:652 490.32773:390 491.36697:436 504.25223:672 516.27631:1188	3680	5332	6064	400	981	496	0	0	0	7358	6783	7244	1347	2438	0	0	11	10399
591	3.281	517.115	w/o MS2:NCGC00180856-03!5,6,8-trihydroxy-2-methyl-9-(5,6,8-trihydroxy-2-methyl-4-oxo-2,3-dihydrobenzo[g]chromen-9-yl)-2,3-dihydrobenzo[g]chromen-4-one	[M-H]-	ion correlated with 610; ion correlated with 589	0.012	True	null	51711401	C28H22O10	Naphthopyranones	JGQBYBXYRUCBQY-UHFFFAOYSA-N	O=C1C=2C(O)=C3C(O)=CC(O)=C(C3=CC2OC(C)C1)C4=C(O)C=C(O)C=5C(O)=C6C(=O)CC(OC6=CC54)C	530	True	True	False		False	False	null	null	99.9	null	null	null	null	36.76	WX_1-_150	517.11542:1838 518.11877:697 519.12213:0	89.02536:590 173.04614:460 187.09799:640 191.05545:2222 195.06656:926 225.07573:1036 265.0065:547 268.12497:705 312.06714:534 315.21878:269 335.01901:698 347.10968:416 361.23737:509 399.23746:283 404.1409:491 415.2551:509 481.10236:574 483.12723:883 490.23746:853 509.21463:417 511.28894:641 517.11273:2610	0	733	17	0	0	0	0	0	0	0	0	0	0	0	0	0	0	0
592	3.421	519.332	Unknown	[M-H]-		0.012	True	null	null	null	null	null	null	999	False	False	False		False	False	null	null	null	null	null	null	null	31.04	SZ_1-_154	519.33228:1552 520.33563:974 521.33899:0	267.12332:296 271.03622:9 276.93802:48 289.12225:167 294.88947:115 298.80759:338 301.20139:29 303.20709:24 305.67743:122 309.38031:108 311.05377:77 316.22119:54 323.18515:19 325.10782:338 327.21951:140 335.13663:17 340.18118:101 341.19781:219 343.21182:1414 345.22797:164 356.17743:217 357.18979:457 359.20618:243 361.22162:255 364.23682:85 365.19785:64 367.12637:8 369.19342:319 373.18744:438 375.2…	0	0	12	0	0	0	0	0	0	0	0	0	0	0	0	800	0	0
593	9.507	520.386	Unknown	[M-H]-	ion correlated with 583	0.012	True	null	null	null	null	null	null	999	False	False	False		False	False	null	null	null	null	null	null	null	67.63	SY_2-_148	520.3858:3382 521.38915:4183 522.39251:923	133.01266:241 173.35191:78 213.09201:29 235.08298:52 249.30862:24 255.23387:333 277.21808:648 285.54626:249 297.15073:376 313.27426:2965 319.24213:180 333.24652:241 342.11081:357 348.26398:124 369.17355:163 370.30423:77 391.22598:506 392.16849:8 413.21967:105 416.83954:92 423.38571:1834 438.33347:48 439.09967:87 448.34601:34 455.31323:288 468.3663:79 473.28461:30 476.35904:176 480.30139:418 489.3…	0	0	0	0	0	0	0	0	0	0	0	253	0	0	0	0	0	885
594	4.684	521.365	Unknown	[M-H]-		0.012	True	null	null	null	null	null	null	999	False	False	False		False	False	null	null	null	null	null	null	null	22.26	SZ_2-_138	521.36487:1113 522.36822:1578 523.37158:0	95.01304:28 111.0811:94 125.09727:287 127.11174:317 129.09372:242 130.08669:1369 133.02762:284 135.04474:2039 139.112:420 147.04599:91 152.99529:399 155.10738:1345 158.52359:88 163.03677:125 165.08932:188 171.00723:320 172.10632:772 173.04491:683 174.95856:151 177.0174:238 181.04689:712 184.14088:150 189.408:98 191.32751:473 191.48058:539 191.96887:134 192.24973:373 193.06042:1862 194.08151:86 19…	0	0	0	0	0	0	1896	63	0	0	0	20	0	628	1013	0	0	0
595	5.497	523.378	Unknown	[M-H]-		0.024	True	null	null	null	null	null	null	999	False	False	False		False	False	null	null	null	null	null	null	null	23.99	SY_1-_112	523.38007:1190 524.38342:2002 525.38678:474	85.02934:182 93.03381:224 101.02398:259 123.00648:152 132.05656:161 135.04359:1159 149.23892:100 154.05904:60 156.99507:154 161.02353:3856 171.10167:520 174.07277:183 180.04056:469 191.05618:8738 192.05931:1102 201.11412:548 209.11807:287 219.14076:106 257.13745:86 273.14755:324 289.07205:149 291.12579:258 291.64505:88 295.13419:786 307.80963:223 319.13629:290 325.23596:188 327.21783:687 339.2507…	3400	2706	2505	473	1364	822	549	1227	1270	201	896	1340	135	0	102	0	0	1212
596	5.694	523.379	Unknown	[M-H]-		0.012	True	null	null	null	null	null	null	999	False	False	False		False	False	null	null	null	null	null	null	null	80.72	BE13X_2-_109	523.37866:4123 524.38201:3786 525.38537:2321	147.02765:293 320.13989:286 385.18414:260 437.09451:447 474.28677:331 506.12299:250 511.30029:616	17019	19792	14521	7978	7742	4712	13196	9444	7088	6281	7212	5379	2148	603	0	0	0	12238
597	4.122	525.219	w/o MS2:Beta-Collatolic acid	[M-H]-		0.012	True	null	52520599	C29H34O9	Isocoumarins and derivatives	NDOGMEJTCDSZAS-UHFFFAOYSA-N	O=C(O)C=1C(O)=CC(O)=C(OC2=CC(OC)=CC=3C=C(OC(=O)C23)CCCCC)C1CC(=O)CCCCC	530	True	True	False		False	False	null	null	91.6	null	null	null	null	227.19	Solvent_blank 4-_093	525.21918:11359 526.22253:6374 527.22589:847	101.02396:64 163.06053:222 182.07512:190 237.06093:231 271.00562:148 279.07193:3271 280.07672:203 285.04938:92 304.98868:64 364.92291:93 388.24979:119 408.98151:272 409.20633:61 422.94861:87 461.14862:441 497.05463:96 519.12256:29 523.81293:75	127	0	116	0	0	0	0	0	0	0	0	1716	0	0	0	0	0	0
598	9.704	525.327	w/o MS2:NCGC00168839-02!(2S,3R,5R,10R,13R,14S,17S)-2,3,14-trihydroxy-10,13-dimethyl-17-[(2R,3R)-2,3,6-trihydroxy-6-methylheptan-2-yl]-2,3,4,5,9,11,12,15,16,17-decahydro-1H-cyclopenta[a]phenanthren-6-one	[M-H]-		0.012	True	null	52530701	C27H44O7	Hydroxy bile acids, alcohols and derivatives	NKDFYOWSKOHCCO-MQMWGCQISA-N	O=C1C=C2C(CCC3(C)C(CCC23O)C(O)(C)C(O)CCC(O)(C)C)C4(C)CC(O)C(O)CC14	530	True	True	False		False	False	null	null	81.3	null	null	null	null	32.25	SZ_2-_138	525.32727:1612 526.33062:1397 527.33398:1209	89.02458:1173 99.92491:638 108.49487:59 114.93423:206 122.15843:49 132.8667:126 135.8941:130 138.89471:121 171.101:129 176.92592:82 178.05211:19 206.15459:90 211.03673:150 230.11476:257 243.92151:106 258.13458:206 265.14301:152 267.16165:204 271.22742:672 279.23148:53 289.09753:143 295.08438:317 306.03595:175 310.12207:93 312.17511:363 315.19019:234 328.50833:94 344.12988:110 347.19482:158 359.39…	0	0	0	0	0	0	0	0	0	0	0	0	0	0	0	0	0	0
599	9.507	525.379	Unknown	[M+Na-2H]-	ion correlated with 1160; adduct linked to 583_[M-H]-	0.012	True	null	null	null	null	null	null	999	False	False	False		False	False	null	null	null	null	null	null	null	28.37	SY_1-_112	525.37903:1418 526.38238:1519 527.38574:946	116.92809:4233 119.94874:953 126.90411:1241 147.08035:445 177.09158:341 203.05421:416 222.34583:857 241.16043:510 265.15109:459 277.22095:621 279.16431:679 287.08167:505 290.30142:552 295.22433:647 311.16861:4974 322.21799:533 339.19867:2231 342.11252:1550 353.08813:750 368.2175:283 381.22842:274 381.26193:1157 395.258:1264 400.1496:319 412.1918:350 418.31436:252 426.49731:657 433.33728:459 454.3…	0	0	549	0	0	0	0	0	0	0	0	0	0	0	0	0	0	586
600	8.676	527.374	w/o MS2:12-(acetyloxy)-6-(furan-3-yl)-14-hydroxy-1,7,11,15,15-pentamethyl-5-oxo-3-oxapentacyclo[8.8.0.0?,?.0?,?.0??,??]octadecan-18-yl acetate	[M-H]-	similar chromatogram in higher mz_681	0.035	True	null	52735876	C30H40O8	Limonoids	LZMUZSFHEIXIJR-UHFFFAOYSA-N	O=C(OC1CC(O)C(C)(C)C2CC(OC(=O)C)C3(C)C(CCC4(C)C(C(=O)C5OC543)C6=COC=C6)C12C)C	530	True	True	False		False	False	null	null	89.1	null	null	null	null	233.66	BE13X_1-_136	527.37396:16343 528.37731:24316 529.38067:4328	121.94412:82 355.11111:96 527.37225:1132	0	0	96	0	0	0	22	0	0	0	0	0	0	0	0	0	0	112757
601	3.813	529.105	Unknown	[M-H]-	adduct linked to 614_[M+Na-2H]-	0.035	True	null	null	null	null	null	null	999	False	False	False		False	False	null	null	null	null	null	null	null	55.88	CD1220X_3-_169	529.10339:1442 530.10674:1073 531.1101:123	96.95912:471 119.03474:662 161.04637:367 240.08498:357	0	0	0	0	0	0	329	0	0	629	0	0	0	0	472	0	0	694
602	7.264	529.304	w/o MS2:NCGC00381095-01_C26H44O8_7-Hydroxy-4-[(3Z)-5-hydroxy-3-methyl-3-penten-1-yl]-4a,8,8-trimethyl-3-methylenedecahydro-2-naphthalenyl beta-D-mannopyranoside	[M-H]-	ion correlated with 553	0.024	True	null	529302	C26H44O8	Diterpene glycosides	JECOCDKQCZSANH-RFKAOMIISA-N	OCC=C(C)CCC1C(=C)C(OC2OC(CO)C(O)C(O)C2O)CC3C(C)(C)C(O)CCC13C	530	True	True	False		False	False	null	null	99.7	null	null	null	null	69.54	SY_2-_148	529.30444:4829 530.30779:3672 531.31115:1464	216.75404:68 283.02063:83 309.17468:249 325.1839:49510 325.60168:346 326.18637:7920 327.18478:2530 328.18579:1069 332.18896:132 334.23767:91 354.22357:108 366.26706:125 377.28668:63 393.17258:388 395.177:5 421.22604:2303 433.24039:15 480.19534:100 481.55453:133 504.17209:193 529.30548:4163	17	13	28	0	0	0	0	0	0	0	0	0	0	0	18	0	0	0
603	9.283	529.353	Unknown	[M-H]-	ion correlated with 460; ion correlated with 866	0.024	True	null	null	null	null	null	null	999	False	False	False		False	False	null	null	null	null	null	null	null	30.01	SY_1-_112	529.35309:1757 530.35644:1702 531.3598:867	88.03931:167 100.93272:653 111.0831:308 116.92861:190 133.06802:265 138.32938:140 149.04451:726 152.99507:7475 153.99905:429 156.99644:1435 171.00546:105 173.08112:4545 179.05577:171 186.11421:64 193.05289:171 197.07942:650 207.10417:123 211.13348:308 213.11395:61 223.07794:54 229.10304:274 245.10393:727 253.07077:27 253.21477:333 256.23587:2381 259.57214:178 264.95541:97 271.22903:134 277.22046:…	0	0	0	0	0	0	0	0	0	66	64	0	0	0	0	0	0	0
604	4.235	531.17	w/o MS2:Unknown (carbon number 26); PlaSMA ID-1462	[M-H2O-H]-	ion correlated with 887; ion correlated with 495; adduct linked to 401_[M-C6H10O4-H]-	0.024	True	5.08	53115179	C26H28O12	Unknown			530	True	True	False		False	False	null	null	85.2	100	null	null	null	55.75	Solvent_blank 1-_090	531.16986:3301 532.17321:2278 533.17657:0	242.17638:549 261.09894:480 273.05978:340 275.11374:773 282.15421:69 288.77673:75 298.80447:255 303.98337:247 309.04605:65 319.1073:99 323.11343:102 333.11801:672 340.90228:57 345.08279:297 347.13507:33686 347.56528:262 348.13815:5832 349.14062:1109 350.1424:170 359:119 373.077:61 377.10876:846 385.05661:82 396.63046:30 405.14081:12588 406.14319:2202 407.08908:957 410.13336:202 415.1221:4233 416.…	0	0	88	0	13	0	0	0	0	0	593	0	0	0	0	0	0	0
605	3.253	533.185	w/o MS2:(2R,3R,4S,5S,6R)-2-[(E)-3-[3,5-dimethoxy-4-[(2S,3R,4S,5S,6R)-3,4,5-trihydroxy-6-(hydroxymethyl)oxan-2-yl]oxyphenyl]prop-2-enoxy]-6-(hydroxymethyl)oxane-3,4,5-triol	[M-H]-		0.012	True	null	53318756	C23H34O14	Phenolic glycosides	RYVGCUJETSKZDU-YQHZJLNZSA-N	OCC1OC(OC2=C(OC)C=C(C=CCOC3OC(CO)C(O)C(O)C3O)C=C2OC)C(O)C(O)C1O	530	True	True	False		False	False	null	null	99.8	null	null	null	null	26.85	WZ_3-_108	533.18542:1365 534.18877:2278 535.19213:857	143.04735:1754 161.04608:5488 193.05003:864 211.10277:145 221.87061:104 255.14476:98 282.08163:178 296.05328:24 331.11859:445 353.08914:172 379.11945:123 418.5744:88 450.26242:178 465.56897:77 512.21704:182 531.01959:124	0	0	0	0	0	47	83	0	47	0	106	0	0	78	0	0	0	0
606	4.01	535.245	w/o MS2:Dihydrocelastryl Diacetate	[M-H]-		0.012	True	null	53527069	C33H44O6	Phenanthrenes and derivatives	SAOOBRUHTPONGX-UANCAJPASA-N	O=C(OC=1C=C2C(=C(C1OC(=O)C)C)CC=C3C2(C)CCC4(C)C5CC(C(=O)O)(C)CCC5(C)CCC34C)C	530	True	True	False		False	False	null	null	73.2	null	null	null	null	25.69	CD1220Y_3-_139	535.2453:1329 536.24865:1466 537.25201:229	89.02404:577 101.02549:411 115.00344:2990 163.05881:1692 182.07376:663 262.0661:162 279.07266:3611 461.73166:50 487.91501:69 526.32147:51	12938	15205	18951	734	3680	4182	7445	8195	14573	7047	4442	11309	0	0	0	1148	0	232
607	3.983	536.254	Unknown	[M-H]-		0.024	True	null	null	null	null	null	null	999	False	False	False		False	False	null	null	null	null	null	null	null	39.44	CD1110Z_3-_106	536.24884:1203 537.25219:0 538.25555:0	85.02828:72 104.77273:80 113.02335:283 125.37946:124 137.51436:65 157.01347:425 181.07172:11252 182.07423:1066 257.10007:93 274.07138:74 295.68604:66 302.06439:237 319.06445:306 343.12723:16 379.15036:246 443.13321:250 461.15472:577 462.81061:40 478.99326:38 482.62155:88 497.15497:136 512.14496:138 523.37762:192 532.76227:164	1196	3330	1419	186	2503	52	4140	216	1956	2001	1700	1303	118	0	167	0	0	53
608	3.983	536.755	Unknown	[M-H]-		0.012	True	null	null	null	null	null	null	999	False	False	False		False	False	null	null	null	null	null	null	null	40.79	CD1220X_2-_098	536.75488:2062 537.75823:0 538.76159:0	111.00847:2137 134.01567:330 180.71915:135 218.03662:117 227.05409:61 234.7159:238 258.9426:93 261.05911:892 277.05737:441 295.06207:82 312.24603:108 319.06757:390 343.12494:43 398.02982:110 416.80981:103 423.63718:361 438.18997:106 450.30295:98 454.01855:288 469.57983:157 483.34515:1716 511.34189:117 518.31165:224 524.27643:210 528.82794:183 530.94226:204 533.2002:200 536.25214:1864	1643	65	1469	0	0	0	61	0	739	0	0	472	0	0	85	0	0	0
609	9.396	537.465	Unknown	[M-H]-	ion correlated with 660; ion correlated with 994; ion correlated with 1001; similar chromatogram in higher mz_1001	0.012	True	null	null	null	null	null	null	999	False	False	False		False	False	null	null	null	null	null	null	null	44.47	SZ_1-_154	537.46497:2223 538.46832:2593 539.47168:0	228.12271:84 296.12747:92 302.12119:83 311.16647:1513 325.08353:194 328.1777:124 339.1991:576 357.29568:219 378.28409:113 381.17307:1590 441.24924:110 455.34116:250 469.332:10 471.34915:1181 499.36569:3034 524.3299:83	0	0	0	0	0	0	0	0	0	0	0	0	0	0	0	0	0	0
610	3.309	539.095	w/o MS2:Unknown (carbon number 30); PlaSMA ID-1482	[M+Na-2H]-	ion correlated with 591; ion correlated with 589; adduct linked to 589_[M-H]-	0.024	True	5.54	5390968	C30H20O10	Unknown			530	True	True	False		False	False	null	null	99.8	100	null	null	null	34.21	WX_3-_118	539.09454:2270 540.09789:2028 541.10125:0	76.79092:245 113.02391:575 118.99856:186 141.07327:123 152.04427:53 164.0697:31 184.0708:157 193.05022:3825 197.04607:238 217.05078:119 245.1311:66 265.14935:90 278.05667:134 299.16391:105 309.70279:129 321.03589:118 329.05756:92 336.07358:45 343.21024:79 349.18658:9 365.51108:133 369.13037:53 375.15137:156 387.20969:68 397.22168:365 413.2128:52 423.07532:89 433.14886:97 462.37192:81 473.08939:13…	478	0	0	0	0	0	0	0	363	0	0	0	0	0	0	0	0	0
611	3.87	547.123	w/o MS2:5,7-dihydroxy-2-phenyl-6-[3,4,5-trihydroxy-6-(hydroxymethyl)oxan-2-yl]-8-(3,4,5-trihydroxyoxan-2-yl)chromen-4-one	[M-H]-		0.012	True	null	54714392	C26H28O13	Flavonoid 8-C-glycosides	ZGVGUTOTMNVHSX-UHFFFAOYSA-N	O=C1C=C(OC2=C1C(O)=C(C(O)=C2C3OCC(O)C(O)C3O)C4OC(CO)C(O)C(O)C4O)C=5C=CC=CC5	530	True	True	False		False	False	null	null	82.3	null	null	null	null	30.2	BD12X_3-_166	547.12341:1510 548.12676:1253 549.13012:0	73.02853:74 101.02474:450 111.00798:164 125.023:166 131.03445:16 134.01631:958 139.00165:75 156.95609:45 163.0396:508 168.98151:90 173.04488:27 181.08597:40 185.04483:96 191.05559:180 194.05141:743 203.43962:100 213.11101:43 228.14027:63 252.07234:66 259.04517:118 282.09158:74 303.33408:30 306.2551:114 307.95349:149 321.13547:80 329.23309:364 339.17584:113 345.22974:135 348.19913:75 365.10208:78 …	2772	0	5964	0	339	1471	115	102	0	5625	6274	12353	121	1016	3113	0	0	8461
612	7.04	548.341	w/o MS2:Phosphatidylcholine lyso 18	[M-H]-		0.012	True	null	54833575	C26H48NO7P	2-acyl-sn-glycero-3-phosphocholines	JPMIFOSJPGRLCB-IHDWIWDKNA-N	CCCCCCC\C=C/C\C=C/C\C=C/CCC(=O)OC(CO)COP([O-])(=O)OCC[N+](C)(C)C	530	True	True	False		False	False	null	null	98.6	null	null	null	null	23.85	SY_2-_148	548.34131:1192 549.34466:0 550.34802:0	246.46043:55 255.82216:327 257.81839:480 259.81775:151 261.94373:64 287.22211:265 289.65381:29 292.19907:37 293.80533:288 294.18234:702 295.17621:19 296.17966:290 297.24304:1627 298.8078:332 308.75504:10 309.17331:60 311.16898:1902 314.24371:29 325.18475:45979 325.58521:914 326.18738:29331 326.73602:318 327.1825:11761 327.56784:144 327.74286:129 328.01724:425 328.18472:1622 328.57718:187 328.7712…	143	0	0	0	0	0	0	0	0	0	0	0	0	0	0	0	0	0
613	3.899	549.355	w/o MS2:NCGC00169620-03_C30H48O6_Olean-12-en-28-oic acid, 2,3,19,23-tetrahydroxy-, (2alpha,3beta,5xi,9xi,19alpha)-	[M-H]-		0.012	True	null	54934302	C30H48O6	Triterpenoids	IFIQVSCCFRXSJV-ZIZFEDMCSA-N	O=C(O)C12CCC3(C(=CCC4C5(C)CC(O)C(O)C(C)(CO)C5CCC43C)C2C(O)C(C)(C)CC1)C	530	True	True	False		False	False	null	null	93.2	null	null	null	null	24.46	CD1110Z_3-_106	549.35535:1254 550.3587:0 551.36206:2900	89.02447:2646 111.00887:183 173.04559:191 279.07391:1461 431.19943:81 533.99585:177	1339	0	657	232	186	152	0	171	72	497	0	0	0	0	1939	0	0	1925
614	3.813	551.087	w/o MS2:Biflavonoid-flavone base + 3O and flavone base + 2O + 1MeO; PlaSMA ID-1507	[M+Na-2H]-	adduct linked to 601_[M-H]-	0.012	True	6.08	55109711	C31H20O10	Biflavonoids	IWEIJEPIYMAGTH-UHFFFAOYSA-N	O=C1C=C(OC2=CC(O)=CC(O)=C12)C=3C=CC(OC)=C(C=3)C=5C(O)=CC(O)=C4C(=O)C=C(OC4=5)C6=CC=C(O)C=C6	530	True	True	False		False	False	null	null	95.5	100	null	null	null	29.38	Solvent_blank 4-_093	551.0871:1469 552.09045:736 553.09381:209	133.01309:585 267.07376:25 296.95309:88 311.00388:211 413.09167:26210 451.047:456 457.05685:580 505.03891:85 541.1366:578	0	0	0	0	0	0	0	0	0	0	0	327	0	0	0	344	0	0
615	5.497	551.375	Unknown	[M-H]-		0.082	True	null	null	null	null	null	null	999	False	False	False		False	False	null	null	null	null	null	null	null	425.71	BE1330X_3-_126	551.3739:2423 552.37725:3719 553.38061:947	89.02387:486 93.03449:588 99.04465:1247 133.10327:466 153.39474:374 170.12849:693 181.91168:821 193.03362:512 209.93517:467 245.02689:424 301.18008:316 312.5217:626 341.04462:466 358.05069:412 367.15604:390 383.67429:367 389.15244:502 430.1803:381 435.26309:507 455.35712:591 471.25659:553 471.34619:1493 489.33075:384 527.26648:371 547.12506:464	14568	10941	14183	2689	1135	5043	4693	4040	5335	2490	3464	1191	985	823	20	0	0	15530
616	4.263	551.376	Unknown	[M-H]-		0.012	True	null	null	null	null	null	null	999	False	False	False		False	False	null	null	null	null	null	null	null	25.39	CD1220X_3-_169	551.37628:1270 552.37963:1760 553.38299:0	115.00235:1229 161.04288:532 297.08255:340 325.18381:40 463.02811:102 525.43896:100	2996	3679	3945	3544	1835	7283	3781	5936	2855	1746	4880	2237	0	950	542	0	0	13852
617	3.968	551.379	Unknown	[M-H]-		0.024	True	null	null	null	null	null	null	999	False	False	False		False	False	null	null	null	null	null	null	null	22.57	CD1110X_3-_114	551.37866:1140 552.38201:609 553.38537:229	84.02142:51 89.02317:688 111.00787:2176 115.00381:911 133.01401:4085 137.99437:145 148.6082:156 155.10799:95 159.02867:87 181.07155:6116 182.07736:731 219.10091:217 237.06071:425 254.32892:79 259.04465:731 268.96555:82 270.17917:270 279.07242:5959 295.06619:87 297.08307:1461 305.24335:88 311.22266:276 325.06824:116 326.60663:261 327.21802:714 335.41357:64 336.18298:126 353.20224:195 361.16006:96 …	1470	407	1276	67	545	97	1929	1026	176	672	134	533	0	0	1737	0	48	807
618	5.497	552.378	w/o MS2:Phosphatidylcholine lyso 18	[M-H]-	ion correlated with 1; ion correlated with 545	0.012	True	null	55236707	C26H52NO7P	2-acyl-sn-glycero-3-phosphocholines	WZSWWJLIQCVBRG-ZCXUNETKNA-N	CCCCCCCCCCCCC\C=C/CCC(=O)OC(CO)COP([O-])(=O)OCC[N+](C)(C)C	530	True	True	False		False	False	null	null	94.7	null	null	null	null	93.34	CD1220X_2-_098	552.37799:4750 553.38134:2710 554.3847:0	111.0082:3283 133.01381:2466 179.53746:65 191.05994:280 231.73756:44 256.14743:48 279.07306:793 283.04526:53 293.21259:170 312.22937:36 322.11896:54 392.07388:44 395.77051:54 464.86209:135 474.28564:26 518.0769:54 538.35474:21	5594	4583	6087	1072	2590	3600	2289	2330	2098	0	452	3212	0	42	0	0	0	7465
619	6.001	553.283	w/o MS2:Pantethine	[M-H]-		0.024	True	null	55327747	C22H42N4O8S2	Beta amino acids and derivatives	DJWYOLJPSHDSAL-UHFFFAOYSA-N	OC(=NCCSSCCN=C(O)CCN=C(O)C(O)C(C)(C)CO)CCN=C(O)C(O)C(C)(C)CO	530	True	True	False		False	False	null	null	98.5	null	null	null	null	46.39	SY_3-_156	553.28314:2766 554.28649:2657 555.28985:1073	128.04187:424 174.04291:98 263.05991:24 265.14743:93953 266.1507:11854 267.14426:4703 293.95667:121 298.1543:8689 299.14981:2856 320.89395:119 420.25656:104 525.20813:63 530.78522:61 553.28375:1326	0	0	0	0	0	0	38	0	0	0	0	0	0	0	0	0	0	0
620	4.852	553.354	w/o MS2:NCGC00347557-02!4,4,10,13,14-pentamethyl-17-(1,5,6-trihydroxy-6-methylheptan-2-yl)-2,3,5,6,7,11,12,15,16,17-decahydro-1H-cyclopenta[a]phenanthrene-2,3,12-triol	[M-H]-		0.012	True	null	55337402	C30H52O6	Triterpenoids	YRXIDKUVBPMNRA-UHFFFAOYSA-N	OCC(CCC(O)C(O)(C)C)C1CCC2(C3=C(CC(O)C12C)C4(C)CC(O)C(O)C(C)(C)C4CC3)C	530	True	True	False		False	False	null	null	82.8	null	null	null	null	47.59	CD1220Y_1-_125	553.35364:2380 554.35699:1850 555.36035:534	101.02425:636 133.01308:2383 180.91599:460 231.02766:440 269.17465:379 289.17996:543 339.02322:479 349.19424:384 388.19385:297 477.23917:759 491.03647:490 513.17932:790 526.92377:471	1479	0	351	0	67	0	0	0	422	273	958	0	0	0	0	0	0	922
621	5.694	553.354	w/o MS2:NCGC00347557-02!4,4,10,13,14-pentamethyl-17-(1,5,6-trihydroxy-6-methylheptan-2-yl)-2,3,5,6,7,11,12,15,16,17-decahydro-1H-cyclopenta[a]phenanthrene-2,3,12-triol	[M-H]-		0.012	True	null	55337402	C30H52O6	Triterpenoids	YRXIDKUVBPMNRA-UHFFFAOYSA-N	OCC(CCC(O)C(O)(C)C)C1CCC2(C3=C(CC(O)C12C)C4(C)CC(O)C(O)C(C)(C)C4CC3)C	530	True	True	False		False	False	null	null	83.8	null	null	null	null	39.39	CD1220Y_1-_125	553.35431:1970 554.35766:3240 555.36102:1585	133.01299:905 258.09381:352 274.47208:355 351.12405:798	3347	10991	402	7734	10168	15110	6704	9425	17565	22336	8830	12436	6725	13228	9788	6340	3665	413
622	5.497	553.383	w/o MS2:NCGC00347557-02!4,4,10,13,14-pentamethyl-17-(1,5,6-trihydroxy-6-methylheptan-2-yl)-2,3,5,6,7,11,12,15,16,17-decahydro-1H-cyclopenta[a]phenanthrene-2,3,12-triol	[M-H]-		0.012	True	null	55337402	C30H52O6	Triterpenoids	YRXIDKUVBPMNRA-UHFFFAOYSA-N	OCC(CCC(O)C(O)(C)C)C1CCC2(C3=C(CC(O)C12C)C4(C)CC(O)C(O)C(C)(C)C4CC3)C	530	True	True	False		False	False	null	null	96.3	null	null	null	null	49	SZ_2-_138	553.38312:2450 554.38647:0 555.38983:307	87.01062:406 89.02345:10786 99.07919:75 105.04557:82 113.02284:4562 125.02515:102 125.0984:232 150.03452:278 156.01569:65 162.02896:178 170.08923:108 171.10185:174 177.01758:194 180.03964:81 187.09869:534 192.99377:140 197.11769:44 208.85907:81 209.11812:299 221.01108:104 221.15308:104 231.14159:58 237.14621:99 249.15245:410 255.0511:101 261.13608:384 267.09854:192 278.17484:173 288.20795:97 291.…	1296	0	232	0	0	0	643	0	837	0	0	745	0	0	357	0	0	0
623	3.983	555.281	w/o MS2:Unknown (carbon number 25); PlaSMA ID-1521	[M-H]-		0.024	True	9.74	55528448	C25H48O11S	Unknown			530	True	True	False		False	False	null	null	99.3	99.8	null	null	null	38.72	CD1110X_3-_114	555.28064:2661 556.28399:3178 557.28735:3071	71.01256:585 89.02542:803 110.60323:61 116.92715:312 133.01369:4549 146.22444:118 161.07524:92 179.05316:746 206.04489:96 221.06744:249 259.04514:669 273.06479:220 279.07138:6368 292.41479:217 305.07928:31 386.22672:61 387.95944:376 432.74481:94 440.31247:134 440.70856:183 445.90094:238 453.37933:113 464.76028:106 466.13519:185 481.99573:228 483.34772:1654 484.35239:649 486.11288:99 514.73517:167…	0	0	0	0	0	49	0	0	468	0	0	0	0	467	0	0	0	0
624	3.477	557.152	w/o MS2:NCGC00380843-01!5,7-dihydroxy-2-(4-methoxyphenyl)-3-[3,5,7-trihydroxy-2-(4-hydroxyphenyl)-3,4-dihydro-2H-chromen-6-yl]-2,3-dihydrochromen-4-one	[M-H]-	ion correlated with 494; ion correlated with 647; ion correlated with 493	0.012	True	null	557146	C31H26O10	Pyranoisoflavonoids	BKPFUQLDJWNCIK-UHFFFAOYSA-N	O=C1C=2C(O)=CC(O)=CC2OC(C3=CC=C(OC)C=C3)C1C4=C(O)C=C5OC(C6=CC=C(O)C=C6)C(O)CC5=C4O	530	True	True	False		False	False	null	null	98.4	null	null	null	null	40.9	Solvent_blank 1-_090	557.15204:2045 558.15539:1690 559.15875:240	97.06655:91 131.07089:8155 214.23779:81 217.00241:246 227.0343:92 233.82683:46 268.9863:58 287.11151:168 294.93112:100 313.03894:130 319.62595:92 333.07034:1173 336.60901:132 344.02869:272 361.04514:434 371.06314:1625 372.98907:129 374.09338:83 380.05048:146 387.07343:69 407.01797:139 427.4649:190 431.02148:336 439.06796:120 453.12204:62 457.07391:271 469.01611:57 473.06024:928 484.15668:114 490.…	0	0	0	0	0	0	0	0	0	0	104	146	0	0	0	0	0	432
625	3.899	557.171	w/o MS2:NCGC00381305-01_C24H32O12_Cyclopenta[c]pyran-4-carboxylic acid, 1-(beta-D-glucopyranosyloxy)-1,4a,5,6,7,7a-hexahydro-5,6-dihydroxy-7-methyl-, 2-(4-hydroxyphenyl)ethyl ester	[M-H]-		0.012	True	null	55718799	C24H32O12	Iridoid O-glycosides	JUGKCFLQZJYLHO-AQQJVQHUSA-N	O=C(OCCC1=CC=C(O)C=C1)C2=COC(OC3OC(CO)C(O)C(O)C3O)C4C2C(O)C(O)C4C	530	True	True	False		False	False	null	null	87.9	null	null	null	null	38.32	BE13Y_3-_129	557.17102:1984 558.17437:1914 559.17773:695	125.02348:1097 153.01826:159 181.05176:23 233.42778:57 438.11493:50 500.22043:30 546.7298:51 557.16895:1564	129	159	0	0	0	0	0	0	31	0	30	602	0	16	0	66	373	609
626	3.702	557.173	w/o MS2:NCGC00381305-01_C24H32O12_Cyclopenta[c]pyran-4-carboxylic acid, 1-(beta-D-glucopyranosyloxy)-1,4a,5,6,7,7a-hexahydro-5,6-dihydroxy-7-methyl-, 2-(4-hydroxyphenyl)ethyl ester	[M-H]-		0.035	True	null	55718799	C24H32O12	Iridoid O-glycosides	JUGKCFLQZJYLHO-AQQJVQHUSA-N	O=C(OCCC1=CC=C(O)C=C1)C2=COC(OC3OC(CO)C(O)C(O)C3O)C4C2C(O)C(O)C4C	530	True	True	False		False	False	null	null	89.9	null	null	null	null	50.39	BE13Z_3-_137	557.17255:2828 558.1759:5126 559.17926:0	101.02275:1053 157.01176:231 179.05501:4321 217.14532:353 305.54959:386 481.11148:369 522.13129:300 549.47742:636	0	9	0	0	0	0	0	0	8	0	7	0	0	61	153	16	0	11863
627	8.638	557.336	Unknown	[M-H]-	ion correlated with 628; ion correlated with 690	0.024	True	null	null	null	null	null	null	999	False	False	False		False	False	null	null	null	null	null	null	null	55.89	SY_3-_156	557.33191:2073 558.33526:1121 559.33862:424	114.93392:211 131.03349:98 139.00551:38 156.99619:180 171.0036:110 195.10193:62 227.12698:12 241.01561:35 249.14317:84 254.22017:267 260.9086:85 263.17569:86 270.25183:79 279.16479:89 285.24292:6480 287.25076:135 297.24255:85 311.12741:167 319.2301:12 325.18704:2035 339.20026:479 341.20978:402 346.19324:102 355.19571:494 358.17227:246 367.23236:371 381.2471:3258 395.02353:103 413.32877:760 418.29…	233	145	437	200	402	273	380	209	294	67	172	0	255	150	0	181	125	438
628	8.694	557.337	Unknown	[M-H]-		0.035	True	null	null	null	null	null	null	999	False	False	False		False	False	null	null	null	null	null	null	null	116.26	SY_1-_112	557.33649:5498 558.33984:5157 559.3432:2018	199.90833:353 222.44771:409 269.21158:438 297.15405:588 309.17838:688 323.08939:421 332.9158:576 337.20694:319 353.21643:2179 367.06015:390 369.3067:402 393.25201:422 397.15912:467 419.24802:398 425.21997:488 429.25116:500 449.323:579 455.06354:338 455.26141:572 473.27356:505 478.3584:498 504.20547:393 522.29224:564 533.35095:2031 539.33252:759 545.34106:683 553.30145:416 555.3479:821	824	512	1543	706	1229	964	1343	738	1040	236	608	0	900	531	0	639	441	1545
629	5.862	559.19	w/o MS2:[4,5-dihydroxy-6-(hydroxymethyl)-2-[2,4,6-trihydroxy-3-(4-hydroxybenzoyl)phenyl]oxan-3-yl] 3,4,5-trihydroxybenzoate	[M-H]-		0.012	True	null	55920935	C26H24O14	Phenolic glycosides	JLKWLPLEMBUFOD-UHFFFAOYSA-N	O=C(OC1C(O)C(O)C(OC1C=2C(O)=CC(O)=C(C(=O)C3=CC=C(O)C=C3)C2O)CO)C4=CC(O)=C(O)C(O)=C4	530	True	True	False		False	False	null	null	85.1	null	null	null	null	29.95	SZ_1-_154	559.19031:1498 560.19366:426 561.19702:0	89.02419:290 110.6621:288 128.43613:609 130.09801:645 152.99403:1048 161.02724:738 171.10133:1566 182.09035:517 183.10353:390 193.0489:5522 201.11456:2379 209.11581:1176 221.11444:421 223.08144:1414 231.03549:286 235.133:900 244.87224:379 249.14708:664 259.42371:403 265.14493:481 275.03558:788 277.21893:1390 289.10718:707 293.18744:455 295.22733:1384 297.15152:12421 298.15582:3098 302.24829:605 3…	1297	0	754	0	0	0	570	0	0	0	0	434	0	0	0	0	0	0
630	3.786	560.156	Unknown	[M-H]-		0.012	True	null	null	null	null	null	null	999	False	False	False		False	False	null	null	null	null	null	null	null	22.8	Solvent_blank 4-_093	560.15588:1521 561.15923:905 562.16259:212	90.72253:484 156.00119:421 172.96574:540 201.90421:1014 221.11429:547 251.05911:434 261.05911:612 278.77063:322 291.0412:491 317.01743:464 318.97812:541 333.96808:319 349.99506:700 359.00229:291 373.00677:550 393.02206:516 400.96725:417 431.04852:593 451.04422:1184 486.62875:841 529.18774:205 534.19867:586 544.1308:371 551.08435:1660 555.58582:284	0	0	0	239	0	0	409	0	21	0	0	61	0	0	0	0	0	0
631	3.702	565.209	w/o MS2:NCGC00347452-02!4-[4-(2,4-dihydroxy-3,6-dimethylbenzoyl)oxy-2-methoxy-3,5,6-trimethylbenzoyl]oxy-2-methoxy-3,5,6-trimethylbenzoic acid	[M-H2O-H]-	ion correlated with 1130; found in higher mz's MsMs_736; adduct linked to 430_[M-C6H10O5-H]-	0.024	True	null	56520801	C31H34O10	Depsides and depsidones	UULGWGARYDGVBM-UHFFFAOYSA-N	O=C(O)C=1C(OC)=C(C(OC(=O)C=2C(OC)=C(C(OC(=O)C3=C(O)C(=C(O)C=C3C)C)=C(C2C)C)C)=C(C1C)C)C	530	True	True	False		False	False	null	null	100	null	null	null	null	119.58	SZ_2-_138	565.20874:6904 566.21209:8078 567.21545:1052	151.0408:636 203.05702:414 243.11713:376 301.11066:750 353.09512:1300 367.0979:678 406.06961:426 449.7261:350 474.26709:250 485.15311:1600 486.15204:1602 497.0224:414 519.87878:347 535.25269:488	0	762	0	0	137	0	0	89	0	0	13	0	51	0	0	6	9	0
632	4.487	569.385	w/o MS2:Khayanthone	[M-H]-		0.059	True	null	56937366	C32H42O9	Limonoids	AKPJXLBXDLSOFY-YCUUMJCDSA-N	O=C(OC1CC(OC(=O)C)C2(C)C(CC(OC(=O)C)C3(C)C2CCC4(C)C(C(=O)C5OC543)C6=COC=C6)C1(C)C)C	530	True	True	False		False	False	null	null	95	null	null	null	null	320.36	CD1220Y_1-_125	569.38464:29638 570.38799:39734 571.39135:8174	80.96458:71 102.02632:58 113.02454:130 177.02194:109 223.12183:70 253.16194:63 277.05594:767 285.07559:75 313.23465:120 353.11343:171 547.30048:56 557.28131:36 569.38702:6046	28885	12153	20315	3376	3906	2554	5563	4178	3978	496	772	1177	63	50	25718	0	0	46538
633	5.862	569.385	w/o MS2:Khayanthone	[M-H]-		0.012	True	null	56937366	C32H42O9	Limonoids	AKPJXLBXDLSOFY-YCUUMJCDSA-N	O=C(OC1CC(OC(=O)C)C2(C)C(CC(OC(=O)C)C3(C)C2CCC4(C)C(C(=O)C5OC543)C6=COC=C6)C1(C)C)C	530	True	True	False		False	False	null	null	94.9	null	null	null	null	148.02	CD1220X_1-_160	569.3847:7401 570.38805:8976 571.39141:993	97.02769:117 117.01717:133 181.07172:1458 232.96526:156 255.23279:251 279.01117:120 280.07672:148 293.02148:104 344.1264:112 356.95383:76 358.99619:194 387.21185:104 419.04288:192 428.56216:128 435.06976:703 494.85297:114 552.33295:3 555.35913:129	59856	74924	76118	16106	16593	23249	40494	35156	33423	1732	2595	2869	561	324	468	0	0	359
634	4.319	569.385	w/o MS2:Khayanthone	[M-H]-		0.012	True	null	56937366	C32H42O9	Limonoids	AKPJXLBXDLSOFY-YCUUMJCDSA-N	O=C(OC1CC(OC(=O)C)C2(C)C(CC(OC(=O)C)C3(C)C2CCC4(C)C(C(=O)C5OC543)C6=COC=C6)C1(C)C)C	530	True	True	False		False	False	null	null	94.7	null	null	null	null	336.98	SY_2-_148	569.38495:16849 570.3883:25395 571.39166:5271	101.02347:1547 123.04468:103 134.06053:80 146.03021:58 171.10466:274 178.05199:6 184.06789:31 193.04897:61 217.07063:35 223.09912:168 251.12128:98 295.22971:32 329.23242:15476 384.39151:42 400.2467:29 404.27975:62 419.21274:51 428.13565:26 437.267:56 451.20013:65 516.29968:62 533.20081:87 534.30359:42 559.32031:27	5686	5288	4537	6470	2351	1426	4514	2485	1737	974	1233	2071	0	0	2868	107	0	2741
635	4.407	569.385	w/o MS2:Khayanthone	[M-H]-	found in higher mz's MsMs_1324	0.094	True	null	56937366	C32H42O9	Limonoids	AKPJXLBXDLSOFY-YCUUMJCDSA-N	O=C(OC1CC(OC(=O)C)C2(C)C(CC(OC(=O)C)C3(C)C2CCC4(C)C(C(=O)C5OC543)C6=COC=C6)C1(C)C)C	530	True	True	False		False	False	null	null	94.4	null	null	null	null	161.75	WY_1-_123	569.38525:14748 570.3886:28500 571.39196:5319	87.01053:72 101.02525:1871 109.03001:246 122.97328:77 133.01457:61 161.04567:407 175.02209:119 179.0354:260 188.09763:89 202.06961:71 211.13721:167 325.11093:59 347.08194:59 382.15274:61 412.23456:29 432.36865:75 457.18457:29 497.56:83 534.24182:73 544.25543:192	68100	45493	53585	17820	14430	7851	21759	16151	12295	171	894	1329	0	0	7256	0	0	10415
636	4.88	569.386	w/o MS2:Khayanthone	[M-H]-		0.012	True	null	56937366	C32H42O9	Limonoids	AKPJXLBXDLSOFY-YCUUMJCDSA-N	O=C(OC1CC(OC(=O)C)C2(C)C(CC(OC(=O)C)C3(C)C2CCC4(C)C(C(=O)C5OC543)C6=COC=C6)C1(C)C)C	530	True	True	False		False	False	null	null	93.9	null	null	null	null	69.48	BE1330X_2-_144	569.38574:4182 570.38909:4221 571.39245:0	89.02376:743 207.01495:517 341.19125:303 388.17557:624 401.25525:648 507.91785:810 529.94348:617	7550	6644	11108	849	109	7518	1990	3476	7024	0	0	444	345	0	0	0	0	66632
637	4.6	569.386	w/o MS2:Khayanthone	[M-H]-		0.047	True	null	56937366	C32H42O9	Limonoids	AKPJXLBXDLSOFY-YCUUMJCDSA-N	O=C(OC1CC(OC(=O)C)C2(C)C(CC(OC(=O)C)C3(C)C2CCC4(C)C(C(=O)C5OC543)C6=COC=C6)C1(C)C)C	530	True	True	False		False	False	null	null	93.8	null	null	null	null	79.57	WX_2-_100	569.38586:5379 570.38921:6559 571.39257:1476	80.96235:133 108.02308:116 111.04476:316 125.06084:105 127.03708:178 153.19666:167 157.88635:80 162.0271:326 163.0408:56 170.96268:78 179.03468:367 180.03954:424 185.11685:445 191.40186:359 192.05836:2619 193.05853:496 200.563:155 203.03502:152 243.13193:94 257.15344:138 277.56027:102 287.04099:221 308.09192:244 327.21722:1421 329.23318:9711 330.23865:1210 332.24738:128 337.09396:894 341.11267:18…	35263	45246	30784	32761	36680	43869	39496	44613	48072	20571	24264	26370	1976	1595	5430	0	0	5226
638	5.694	570.388	Unknown	[M-H]-	similar chromatogram in higher mz_1098	0.012	True	null	null	null	null	null	null	999	False	False	False		False	False	null	null	null	null	null	null	null	82.74	BE13X_3-_146	570.3877:4281 571.39105:0 572.39441:1176	88.988:336 316.94543:747 397.13986:462 492.21442:412	16730	21808	18554	7417	11887	4126	13203	8982	5701	3418	9021	3856	1255	1076	1541	0	0	24032
639	6.464	571.285	w/o MS2:Phosphatidylinositol lyso 16	[M-H]-	found in higher mz's MsMs_701	0.047	True	null	57128888	C25H49O12P	2-acyl-sn-glycerol-3-phosphoinositols	NUDRHGDMWNFXMD-PYXWJOJKSA-N	CCCCCCCCCCCCCCCC(=O)OC(CO)COP(O)(=O)O[C@H]1[C@H](O)[C@@H](O)[C@H](O)[C@@H](O)[C@H]1O	530	True	True	False		False	False	null	null	99.4	null	null	null	null	43.82	SZ_3-_149	571.28497:2728 572.28832:1771 573.29168:0	109.06506:131 135.08101:110 213.14565:84 228.75061:124 244.27499:182 261.09961:112 276.17007:356 282.0733:86 306.2095:602 328.18594:122 335.67062:74 339.20654:201 347.96747:173 353.08929:26 379.14056:67 393.2605:98 404.12286:87 405.26639:3267 411.31219:247 413.32669:1598 415.27759:472 417.12091:1431 419.1142:764 421.09384:257 421.3287:342 426.28796:174 428.16107:280 429.19449:416 431.22189:1311 4…	0	1432	1136	0	0	728	393	916	0	240	0	0	0	26	0	0	0	52
640	6.254	571.289	w/o MS2:Phosphatidylinositol lyso 16	[M-H]-	found in higher mz's MsMs_1018	0.024	True	null	57128888	C25H49O12P	2-acyl-sn-glycerol-3-phosphoinositols	NUDRHGDMWNFXMD-PYXWJOJKSA-N	CCCCCCCCCCCCCCCC(=O)OC(CO)COP(O)(=O)O[C@H]1[C@H](O)[C@@H](O)[C@H](O)[C@@H](O)[C@H]1O	530	True	True	False		False	False	null	null	100	null	null	null	null	41.64	SY_3-_156	571.2887:2257 572.29205:2661 573.29541:1245	114.02703:569 169.08324:431 209.08498:255 223.09474:334 260.10013:314 266.15176:1024 289.06729:340 309.15579:353 340.21713:472 379.1553:559 383.18243:3390 408.20972:1134 471.50018:1121 518.30878:281 554.12628:376 563.31421:405	69	0	0	0	0	0	0	0	0	0	134	0	0	0	0	0	0	0
641	4.852	571.364	w/o MS2:NCGC00169399-03!(2R,6R)-6-[(3R,10S,12S,13R,17R)-3-(2-carboxyacetyl)oxy-12-hydroxy-4,4,10,13,14-pentamethyl-2,3,5,6,7,11,12,15,16,17-decahydro-1H-cyclopenta[a]phenanthren-17-yl]-2-methyl-3-methylideneheptanoic acid	[M-H]-		0.035	True	null	57136401	C34H52O7	Triterpenoids	HMOMGSPWDYKCAH-CBLCVTABSA-N	O=C(O)CC(=O)OC1CCC2(C3=C(CCC2C1(C)C)C4(C)CCC(C(C)CCC(=C)C(C(=O)O)C)C4(C)C(O)C3)C	530	True	True	False		False	False	null	null	100	null	null	null	null	49.8	CD1220Z_3-_151	571.36353:4128 572.36688:6953 573.37024:2772	86.07167:343 119.03505:921 133.01532:1126 181.07188:1455 266.98038:338 279.07513:491 297.08194:919 329.23254:355 353.08679:843 377.21539:357 470.8765:1147 509.36432:412 565.38361:321	7272	1513	8264	4743	2311	5309	9056	5484	10444	25224	21012	20854	24245	23318	21231	6159	10757	2448
642	5.778	571.365	w/o MS2:NCGC00169399-03!(2R,6R)-6-[(3R,10S,12S,13R,17R)-3-(2-carboxyacetyl)oxy-12-hydroxy-4,4,10,13,14-pentamethyl-2,3,5,6,7,11,12,15,16,17-decahydro-1H-cyclopenta[a]phenanthren-17-yl]-2-methyl-3-methylideneheptanoic acid	[M-H]-		0.012	True	null	57136401	C34H52O7	Triterpenoids	HMOMGSPWDYKCAH-CBLCVTABSA-N	O=C(O)CC(=O)OC1CCC2(C3=C(CCC2C1(C)C)C4(C)CCC(C(C)CCC(=C)C(C(=O)O)C)C4(C)C(O)C3)C	530	True	True	False		False	False	null	null	100	null	null	null	null	62.29	BD12X_1-_147	571.3645:3115 572.36785:3612 573.37121:971	246.09718:37 247.22707:28 260.92691:52 264.10861:132 268.98138:59 283.13715:897 287.95682:39 295.0647:170 297.15271:137 304.91608:24 308.3652:26 313.23795:393 325.18561:134 338.14783:70 339.20068:116 345.104:47 353.92615:38 365.03784:26 369.55722:42 373.09323:24 381.2229:79 393.23026:138 397.10596:51 398.11469:21 403.15527:46 412.96591:39 417.16263:133 421.15186:50 424.21173:62 429.2005:33 439.00…	14238	14420	12128	7945	3426	3451	11088	8377	11592	52536	23364	28333	14475	9678	13700	4203	3926	1323
643	5.694	571.365	w/o MS2:NCGC00169399-03!(2R,6R)-6-[(3R,10S,12S,13R,17R)-3-(2-carboxyacetyl)oxy-12-hydroxy-4,4,10,13,14-pentamethyl-2,3,5,6,7,11,12,15,16,17-decahydro-1H-cyclopenta[a]phenanthren-17-yl]-2-methyl-3-methylideneheptanoic acid	[M-H]-		0.012	True	null	57136401	C34H52O7	Triterpenoids	HMOMGSPWDYKCAH-CBLCVTABSA-N	O=C(O)CC(=O)OC1CCC2(C3=C(CCC2C1(C)C)C4(C)CCC(C(C)CCC(=C)C(C(=O)O)C)C4(C)C(O)C3)C	530	True	True	False		False	False	null	null	100	null	null	null	null	41.02	CD1110Z_2-_140	571.36462:2051 572.36797:1307 573.37133:398	181.07155:1288	44491	49065	39215	22318	10046	22043	35704	22880	17460	9824	5356	9645	3657	17180	5741	1625	482	10603
644	4.487	571.391	w/o MS2:NCGC00169399-03!(2R,6R)-6-[(3R,10S,12S,13R,17R)-3-(2-carboxyacetyl)oxy-12-hydroxy-4,4,10,13,14-pentamethyl-2,3,5,6,7,11,12,15,16,17-decahydro-1H-cyclopenta[a]phenanthren-17-yl]-2-methyl-3-methylideneheptanoic acid	[M-H]-		0.024	True	null	57136401	C34H52O7	Triterpenoids	HMOMGSPWDYKCAH-CBLCVTABSA-N	O=C(O)CC(=O)OC1CCC2(C3=C(CCC2C1(C)C)C4(C)CCC(C(C)CCC(=C)C(C(=O)O)C)C4(C)C(O)C3)C	530	True	True	False		False	False	null	null	73.7	null	null	null	null	25.24	CD1110Z_2-_140	571.39081:1372 572.39416:829 573.39752:514	84.86303:106 201.04137:57 213.00485:99 240.69438:61 276.00211:63 297.08011:3488 325.18097:98 335.07147:109 375.21878:299 418.04047:80 451.10846:80 471.23306:181 489.96396:194 501.32004:114 527.04547:58 538.09985:77 549.2511:45	1118	3005	379	1264	222	55	169	134	422	87	51	58	0	0	722	0	0	5430
645	5.974	571.4	Unknown	[M-H]-		0.024	True	null	null	null	null	null	null	999	False	False	False		False	False	null	null	null	null	null	null	null	22.67	SY_2-_148	571.39783:1072 572.40118:1422 573.40454:0	199.08426:19 226.71399:41 266.15048:13759 298.15445:709 315.52338:48 346.35306:47 452.23096:112 469.23877:19 543.58929:71 564.47449:35	237	185	180	46	52	0	116	144	0	0	0	0	0	0	0	0	0	0
646	9.788	572.453	Unknown	[M-H]-		0.035	True	null	null	null	null	null	null	999	False	False	False		False	False	null	null	null	null	null	null	null	65.4	SY_1-_112	572.45355:3943 573.4569:2602 574.46026:803	126.90334:86 134.89439:1574 234.80975:226 265.10477:67 297.15414:29 311.16895:454 312.17169:304 324.89252:99 339.19937:378 369.17276:0 371.31546:1 395.26932:840 403.2728:118 445.36185:79 448.84903:156 455.34247:12 467.34308:200 471.3475:12388 472.35083:3740 473.35461:309 488.30197:72 489.32718:260 493.33368:546 543.32111:60	0	0	585	0	0	0	0	0	0	0	0	0	0	0	0	0	0	0
647	3.506	573.216	w/o MS2:5(S)-5-carboxystrictosidine; PlaSMA ID-1571	[M-H]-		0.071	True	4.13	57320898	C28H34N2O11	Terpene glycosides	LHKZIVMTXZLOTP-UHFFFAOYNA-N	COC(=O)C1=COC(OC2OC(CO)C(O)C(O)C2O)C(C=C)C1CC1NC(CC2=C1NC1=C2C=CC=C1)C(O)=O	530	True	True	False		False	False	null	null	97.8	100	null	null	null	43.58	Solvent_blank 1-_090	573.21619:4490 574.21954:698 575.2229:0	79.85985:279 125.87351:45 132.07318:210 157.01102:370 171.94759:124 181.05266:131 183.02536:2 197.99818:173 202.02724:416 213.89195:80 223.00642:123 224.98526:122 245.06046:1120 251.53642:52 257.03412:200 272.00308:83 275.11353:459 284.40237:147 289.0249:2300 299.53055:250 308.99454:111 330.98032:106 361.04675:1831 362.04065:155 382.90015:117 403.09381:2008 429.17337:475 439.12762:73 452.08102:94…	0	0	0	0	0	0	206	0	14	0	0	0	0	0	0	0	0	7919
648	7.362	573.329	Unknown	[M-H]-		0.024	True	null	null	null	null	null	null	999	False	False	False		False	False	null	null	null	null	null	null	null	32.43	SY_1-_112	573.32867:1946 574.33202:1810 575.33538:526	111.00769:254 199.09846:158 242.94382:185 288.11743:198 308.15631:136 325.18414:83413 326.1861:17126 327.18188:6580 329.23615:236 381.86478:65 383.15164:530 398.10934:178 435.05563:195 448.20856:72 469.33276:1221 478.16086:141 541.08789:179 551.39221:27 565.77856:242 573.32922:3393	0	0	0	0	0	0	0	0	0	0	764	0	0	0	0	0	0	742
649	7.292	573.33	Unknown	[M-H]-		0.012	True	null	null	null	null	null	null	999	False	False	False		False	False	null	null	null	null	null	null	null	81.2	SY_3-_156	573.3302:4060 574.33355:2790 575.33691:1341	137.16287:85 177.03676:192 183.7012:148 200.9863:118 225.11308:286 241.01151:1383 243.12361:1245 279.23279:3491 280.237:607 285.30255:107 291.19525:152 305.21863:282 315.23859:8 325.18372:83102 325.54291:634 326.00781:238 326.64639:465 327.18271:6279 328.18295:837 337.18863:312 348.01926:136 361.1232:144 371.24298:26 377.12317:88 393.16641:115 401.2623:28 422.23114:11 438.21606:87 439.16382:272 4…	0	0	0	0	0	0	0	0	0	0	24	0	0	0	0	0	0	94
650	7.348	574.335	w/o MS2:NCGC00380386-01!13-hydroxy-6-(1-hydroxyethyl)-12,14-dimethyl-3-methylidene-15-nonyl-9-propan-2-yl-1-oxa-4,7,10-triazacyclopentadecane-2,5,8,11-tetrone	[M-H]-	ion correlated with 648	0.012	True	null	57432599	C28H49N3O7	Cyclic depsipeptides	FVHOUXKYAQHQLA-UHFFFAOYSA-N	O=C1OC(CCCCCCCCC)C(C)C(O)C(C(O)=NC(C(O)=NC(C(O)=NC1=C)C(O)C)C(C)C)C	530	True	True	False		False	False	null	null	96.7	null	null	null	null	23.32	SY_2-_148	574.33496:1166 575.33831:0 576.34167:790	129.01747:211 175.95874:158 196.41362:183 209.98573:358 300.19711:48 326.18692:668 337.18619:810 355.20102:187 389.15973:158 398.19498:151 438.1246:126 469.33575:1448 525.30151:101 573.20367:59	0	0	0	0	0	0	0	10	0	0	0	0	0	0	0	0	0	0
651	7.88	576.376	w/o MS2:Phosphatidylcholine lyso 20	[M-H]-		0.012	True	null	57636707	C28H52NO7P	2-acyl-sn-glycero-3-phosphocholines	BLWVEPQPFFTFIJ-BYBPBHJYNA-N	CCCCCCCCC\C=C/C\C=C/C\C=C/CCC(=O)OC(CO)COP([O-])(=O)OCC[N+](C)(C)C	530	True	True	False		False	False	null	null	96.4	null	null	null	null	73.97	SY_3-_156	576.37646:3699 577.37981:4116 578.38317:982	229.19485:34 281.40778:38 308.10568:65 319.23245:99 339.19955:64812 340.20227:15840 341.2009:5073 344.78406:36 397.15759:89 420.20044:55 439.1221:125 566.34235:33 576.37097:209	0	0	0	0	0	0	0	0	0	0	0	0	0	0	0	0	0	339
652	3.926	577.136	Apigenin-7-O-neohesperidoside	[M-H]-	similar chromatogram in higher mz_686	0.106	True	4342	57715625	C27H30O14	Flavonoid-7-O-glycosides	RPMNUQRUHXIGHK-UHFFFAOYNA-N	CC1OC(OC2C(O)C(O)C(CO)OC2OC2=CC(O)=C3C(=O)C=C(OC3=C2)C2=CC=C(O)C=C2)C(O)C(O)C1O	430	True	True	True		False	False	null	null	72.6	100	49.7	75	100	42.13	BE1330X_2-_144	577.13629:2137 578.13964:1131 579.143:691	89.02429:174 112.98424:252 144.04088:60 177.0199:144 191.05486:1050 238.11765:70 293.33313:73 373.09818:18 395.08163:65 400.2442:75 430.06122:8 448.79855:208 462.56433:112 481.11276:57 491.27887:0 528.24084:183 552.83136:41 563.29944:402 577.13812:3039	7913	18120	13050	3390	1679	4456	0	986	1311	7961	8332	12754	0	481	0	0	197	22191
653	3.295	577.138	w/o MS2:Procyanidin B2; PlaSMA ID-1576	[M-H]-	ion correlated with 685	0.024	True	3.23	57713513	C30H26O12	Biflavonoids	XFZJEEAOWLFHDH-UHFFFAOYNA-N	OC1CC2=C(OC1C1=CC=C(O)C(O)=C1)C(C1C(O)C(OC3=CC(O)=CC(O)=C13)C1=CC=C(O)C(O)=C1)=C(O)C=C2O	530	True	True	False		False	False	null	null	99.7	100	null	null	null	47.07	WY_1-_123	577.13782:2549 578.14117:1540 579.14453:0	80.96484:40 101.31182:43 117.00887:31 163.03867:522 191.05556:642 193.05115:4287 225.08214:756 241.98082:29 245.07152:31 257.17697:20 299.13333:200 345.22778:24 352.90775:32 365.13101:10 375.11774:73 388.27521:75 407.0752:1021 411.15924:52 413.01257:21 421.11023:93 433.1535:546 451.15857:211 454.13168:23 469.29034:74 474.00351:41 483.14334:24 504.08951:55 512.18878:17 516.52216:40 521.9751:21 553…	56	0	0	16	0	0	0	0	0	0	0	0	484	0	0	0	0	0
654	3.813	577.16	w/o MS2:Procyanidin B2	[M-H]-		0.012	True	null	57715997	C30H26O12	Biflavonoids and polyflavonoids	XFZJEEAOWLFHDH-NFJBMHMQSA-N	OC=1C=C(O)C2=C(OC(C3=CC=C(O)C(O)=C3)C(O)C2C=4C(O)=CC(O)=C5C4OC(C6=CC=C(O)C(O)=C6)C(O)C5)C1	530	True	True	False		False	False	null	null	100	null	null	null	null	66.07	CD1110Z_3-_106	577.16034:3304 578.16369:2672 579.16705:815	181.07272:1325 402.60733:33 544.80835:72 549.36182:1928 567.60431:77	189	0	425	288	0	0	0	0	0	364	0	416	0	752	1628	0	0	604
655	3.884	577.161	w/o MS2:Procyanidin B2	[M-H]-		0.024	True	null	57715997	C30H26O12	Biflavonoids and polyflavonoids	XFZJEEAOWLFHDH-NFJBMHMQSA-N	OC=1C=C(O)C2=C(OC(C3=CC=C(O)C(O)=C3)C(O)C2C=4C(O)=CC(O)=C5C4OC(C6=CC=C(O)C(O)=C6)C(O)C5)C1	530	True	True	False		False	False	null	null	99.9	null	null	null	null	50.84	CD1220X_2-_098	577.16144:2962 578.16479:721 579.16815:1281	238.59483:419 249.05457:717 476.14813:441 549.83923:424	550	0	1120	133	0	0	0	0	118	103	0	118	0	95	194	0	0	76
656	7.937	577.163	w/o MS2:Procyanidin B2	[M-H]-		0.012	True	null	57715997	C30H26O12	Biflavonoids and polyflavonoids	XFZJEEAOWLFHDH-NFJBMHMQSA-N	OC=1C=C(O)C2=C(OC(C3=CC=C(O)C(O)=C3)C(O)C2C=4C(O)=CC(O)=C5C4OC(C6=CC=C(O)C(O)=C6)C(O)C5)C1	530	True	True	False		False	False	null	null	99.7	null	null	null	null	23.1	CD1220Z_1-_122	577.16254:1155 578.16589:466 579.16925:0	133.01382:1048 185.965:455 205.04843:414 218.84618:603 222.98196:1226 289.02524:440 295.26648:471 319.06308:722 328.96246:464 339.20059:11672 342.03473:414 393.302:636 430.64987:434 468.8678:307 488.00058:193 504.17377:357 549.8512:293 575.55115:284	1088	90	222	178	0	0	253	747	116	0	0	0	827	100	712	0	0	0
657	6.254	577.164	w/o MS2:2-O-Rhamnosylvitexin	[M-H]-		0.012	True	null	57715637	C27H30O14		LYGPBZVKGHHTIE-HUBYJIGHSA-N	O=C1C=C(OC=2C1=C(O)C=C(O)C2C3OC(CO)C(O)C(O)C3OC4OC(C)C(O)C(O)C4O)C=5C=CC(O)=CC5	530	True	True	False		False	False	null	null	65.7	null	null	null	null	26.69	CD1220X_2-_098	577.16425:1334 578.1676:855 579.17096:110	181.07104:52 412.20364:64 413.09152:1183 431.74008:53	0	0	573	0	362	0	0	55	0	0	0	354	0	0	863	0	0	0
658	7.124	577.165	w/o MS2:5-hydroxy-3-[(2S,3R,4S,5S)-4-hydroxy-5-(hydroxymethyl)-3-[(2S,3R,4R,5R,6S)-3,4,5-trihydroxy-6-methyloxan-2-yl]oxyoxolan-2-yl]oxy-2-(4-hydroxyphenyl)-7-methoxychromen-4-one	[M-H]-		0.012	True	null	57716644	C27H30O14	Flavonoid-3-O-glycosides	TXCAFRVNHJUDMI-AOHWRSHGSA-N	O=C1C(OC2OC(CO)C(O)C2OC3OC(C)C(O)C(O)C3O)=C(OC4=CC(OC)=CC(O)=C14)C=5C=CC(O)=CC5	530	True	True	False		False	False	null	null	100	null	null	null	null	27.43	CD1110X_3-_114	577.16547:1430 578.16882:1222 579.17218:364	101.02216:841 163.06194:757 228.98392:329 279.23303:3598 295.78894:516 305.21884:864 324.96625:402 326.18628:12919 336.09793:438 339.19821:1022 377.07565:760 395.08011:1445 448.10318:722 487.17218:290 527.17822:379 545.20673:900	0	0	156	346	0	0	0	0	0	0	0	0	44	0	0	0	0	0
659	3.899	579.169	w/o MS2:(2S)-5,7-dihydroxy-2-(4-hydroxyphenyl)-6-[(2S,3R,4R,5S,6R)-3,4,5-trihydroxy-6-[[(2R,3R,4R,5R,6S)-3,4,5-trihydroxy-6-methyloxan-2-yl]oxymethyl]oxan-2-yl]-2,3-dihydrochromen-4-one	[M-H]-		0.012	True	null	57917157	C27H32O14		HFSJWNXFQYKQNX-GTTIYPEBSA-N	O=C1C2=C(O)C(=C(O)C=C2OC(C3=CC=C(O)C=C3)C1)C4OC(COC5OC(C)C(O)C(O)C5O)C(O)C(O)C4O	530	True	True	False		False	False	null	null	99.8	null	null	null	null	41.47	Solvent_blank 4-_093	579.16949:2073 580.17284:436 581.1762:224	279.07138:2782 559.1535:156	0	44	0	149	0	0	0	0	0	0	0	26	70	0	0	0	611	129
660	9.396	580.47	Unknown	[M-H]-	ion correlated with 609; similar chromatogram in higher mz_994	0.012	True	null	null	null	null	null	null	999	False	False	False		False	False	null	null	null	null	null	null	null	28.48	SZ_2-_138	580.46954:1424 581.47289:1836 582.47625:0	169.08441:348 255.23251:466 281.25012:398 295.13263:574 299.19843:483 315.12003:569 328.17731:681 333.24176:1057 347.25815:647 351.29138:1022 361.27722:238 387.72678:405 395.15253:481 415.27371:398 431.12122:295 445.36795:652 455.33029:547 473.28397:2231 475.35281:284 478.36478:1476 507.29846:602 533.35205:486 547.39874:321 555.34863:302 559.81122:276 565.54889:441 577.41833:403	0	0	0	0	0	0	0	0	0	0	0	0	0	0	0	0	0	0
661	3.253	581.203	w/o MS2:Unknown (carbon number 27); PlaSMA ID-1605	[M-H]-	ion correlated with 112; ion correlated with 377; similar chromatogram in higher mz_1061	0.035	True	3.22	58118878	C27H34O14	Unknown			530	True	True	False		False	False	null	null	92.5	100	null	null	null	98.87	WZ_3-_108	581.20251:9833 582.20586:12048 583.20922:4245	126.05567:645 181.05031:679 182.05341:719 212.06387:448 270.08719:503 320.70483:266 342.09869:416 361.099:467 361.13272:403 449.1626:340 496.65561:528 501.29678:836 569.24866:340 577.13715:1103 581.20795:447	0	0	0	0	269	0	742	121	0	0	0	0	56	1069	0	0	0	109
662	3.702	581.205	w/o MS2:Unknown (carbon number 27); PlaSMA ID-1605	[M-H]-		0.012	True	3.22	58118878	C27H34O14	Unknown			530	True	True	False		False	False	null	null	89.6	100	null	null	null	21.8	WZ_2-_134	581.20514:1090 582.20849:2440 583.21185:2186	156.9921:388 210.03535:312 254.6564:974 338.08456:202 373.13681:393 414.24509:367 466.22989:447 485.15063:2348 503.28403:500 556.81586:593	0	0	0	89	0	0	0	0	0	682	1301	0	0	0	0	1040	2035	7
663	3.253	583.212	w/o MS2:Tanegoside (Not validated); PlaSMA ID-1610	[M-H]-	ion correlated with 132; ion correlated with 131	0.024	True	3.4	58320441	C26H34O12	Lignols	WMABCPOXSNGIJO-UHFFFAOYNA-N	OC=1C=CC(=CC=1(OC))C4OCC(C(OC2OC(CO)C(O)C(O)C2(O))C3=CC=C(O)C(OC)=C3)C4(CO)	530	True	True	False		False	False	null	null	97.8	100	null	null	null	38.04	SZ_2-_138	583.21173:2100 584.21508:853 585.21844:0	101.02382:816 147.04646:445 193.05154:552 225.07791:1122 272.06818:607 282.09424:741 301.10193:417 336.11926:529 342.12503:379 345.22641:4410 362.13046:591 375.16525:329 383.14566:490 405.00659:393 413.11649:400 433.27921:312 463.16547:281 483.22894:612 515.99652:288 522.11285:355 526.10944:560 554.26709:224 568.24023:338 570.17651:891 580.2854:450	0	33	0	48	99	0	50	504	17	0	0	0	0	0	0	0	92	461
664	6.17	585.291	w/o MS2:Irinotecan	[M-H]-		0.024	True	null	58527185	C33H38N4O6	Camptothecins	UWKQSNNFCGGAFS-UHFFFAOYNA-N	O=C(OC=1C=CC2=NC=3C4=CC5=C(C(=O)N4CC3C(=C2C1)CC)COC(=O)C5(O)CC)N6CCC(N7CCCCC7)CC6	530	True	True	False		False	False	null	null	85.6	null	null	null	null	30.62	CD1220X_2-_098	585.29144:1837 586.29479:2176 587.29815:1171	250.03134:547 289.15356:500 326.80829:574 387.23953:333 438.5614:395 455.35147:1879 527.10297:312 553.35626:333	3735	3225	8272	11264	15181	7322	8030	8449	3815	9053	13761	4934	4294	1148	4639	7032	2116	481
665	6.03	585.292	w/o MS2:Irinotecan	[M-H]-	ion correlated with 576	0.024	True	null	58527185	C33H38N4O6	Camptothecins	UWKQSNNFCGGAFS-UHFFFAOYNA-N	O=C(OC=1C=CC2=NC=3C4=CC5=C(C(=O)N4CC3C(=C2C1)CC)COC(=O)C5(O)CC)N6CCC(N7CCCCC7)CC6	530	True	True	False		False	False	null	null	85.1	null	null	null	null	45.79	SY_2-_148	585.29181:2401 586.29516:2014 587.29852:0	111.00792:31 149.04335:84 164.98691:166 178.18871:125 183.01173:110 209.08008:28 256.9201:63 265.9744:262 266.15085:12655 266.9046:275 267.14645:4726 268.14828:658 270.14713:172 287.56509:170 295.22845:164 297.60837:197 298.1554:292 298.55359:141 299.96652:69 319.19684:114 350.60483:74 385.0824:54 405.88684:80 491.22266:58 512.34869:40 525.85522:95 548.33008:61 551.3299:159 554.2937:788	0	0	0	0	0	31	0	32	0	51	0	35	211	13	35	82	0	0
666	4.88	585.38	w/o MS2:Khivorin	[M-H]-		0.012	True	null	58539612	C32H42O10	Limonoids	ODLCLZLDYDHRGT-NEGPAABLSA-N	O=C(OC1CC(OC(=O)C)C2(C)C(CC(OC(=O)C)C3(C)C2CCC4(C)C(OC(=O)C5OC543)C6=COC=C6)C1(C)C)C	530	True	True	False		False	False	null	null	89.8	null	null	null	null	41.93	WX_3-_118	585.37982:2096 586.38317:1610 587.38653:333	111.00815:583 397.18924:305 411.25455:457 420.19818:476 500.28082:360 517.3161:1433 550.31104:326 561.38037:681	475	6781	839	92	1289	30	3440	197	2835	174	337	700	1599	1433	2429	1055	1049	503
667	3.758	585.381	w/o MS2:Khivorin	[M-H]-		0.012	True	null	58539612	C32H42O10	Limonoids	ODLCLZLDYDHRGT-NEGPAABLSA-N	O=C(OC1CC(OC(=O)C)C2(C)C(CC(OC(=O)C)C3(C)C2CCC4(C)C(OC(=O)C5OC543)C6=COC=C6)C1(C)C)C	530	True	True	False		False	False	null	null	91.1	null	null	null	null	24.5	WX_1-_150	585.38092:1344 586.38427:583 587.38763:0	82.02979:56 155.81476:54 161.04381:535 191.05498:2365 203.12634:130 235.05988:79 267.0596:65 275.14175:211 321.15674:88 334.073:48 351.21075:96 391.06296:139 407.07755:85 413.16547:158 483.353:218 511.16592:44 513.09778:165 518.09326:150 525.39148:105 564.00842:55 567.37659:169 581.3548:109	453	0	69	200	0	0	0	39	0	0	0	0	0	0	0	0	0	137
668	4.88	586.381	w/o MS2:NCGC00381435-01!13-dodecan-2-yl-6-(1-hydroxyethyl)-3-(hydroxymethyl)-12-methyl-9-propan-2-yl-1-oxa-4,7,10-triazacyclotridecane-2,5,8,11-tetrone	[M-H]-		0.012	True	null	58637097	C28H51N3O7	Cyclic depsipeptides	PVAWVKQDYYTSIE-UHFFFAOYSA-N	O=C1OC(C(C(O)=NC(C(O)=NC(C(O)=NC1CO)C(O)C)C(C)C)C)C(C)CCCCCCCCCC	530	True	True	False		False	False	null	null	95.9	null	null	null	null	22.94	WX_1-_150	586.3811:1147 587.38445:955 588.38781:278	112.98403:417 284.05469:357 329.23846:355 428.03238:272 503.12054:326 524.63177:467 550.35944:379	1063	96	0	0	0	0	2408	496	884	0	16	0	8	0	13	0	0	898
669	3.506	587.393	Unknown	[M-H]-		0.012	True	null	null	null	null	null	null	999	False	False	False		False	False	null	null	null	null	null	null	null	47.42	WX_3-_118	587.39294:2371 588.39629:3172 589.39965:397	100.01013:98 125.37703:126 144.04814:104 167.07303:116 177.01854:205 180.03383:241 194.05432:398 207.49844:54 232.07108:86 253.08928:265 265.04959:171 286.04291:70 297.11075:136 301.03445:198 304.09851:154 325.07068:1281 339.2709:69 369.0661:191 398.14133:22 414.09494:70 423.17029:171 460.17889:79 487.12781:1447 505.09622:14 517.69708:99 552.25891:61 555.35516:111	0	219	1301	0	0	0	0	0	0	0	0	0	0	0	0	0	40	0
670	4.684	587.395	Unknown	[M-H]-		0.047	True	null	null	null	null	null	null	999	False	False	False		False	False	null	null	null	null	null	null	null	58.7	SY_3-_156	587.39496:6217 588.39831:6347 589.40167:2498	96.95973:634 101.02293:795 140.04745:431 153.01852:343 163.04286:914 171.1004:1262 185.11656:672 193.04996:1960 206.3726:324 221.06331:776 234.11026:269 241.07353:819 249.11308:681 261.1893:426 267.02371:512 277.01102:453 283.06198:298 301.18121:769 309.2088:572 311.08215:1459 319.10153:564 320.271:479 329.23254:7329 332.08035:505 341.10867:759 347.12759:376 351.07553:886 353.08774:1636 365.18939…	4237	9075	7578	3197	1182	664	1073	1252	3215	456	1195	2218	0	0	0	0	0	1126
671	3.729	589.176	Unknown	[M-H]-		0.012	True	null	null	null	null	null	null	999	False	False	False		False	False	null	null	null	null	null	null	null	21.02	Solvent_blank 1-_090	589.1756:1051 590.17895:795 591.18231:0	273.05954:553 289.02048:1138 318.05151:376 329.02032:1005 385.05536:486 395.08456:312 417.10287:576 429.06903:1128 443.07755:309 473.06274:2907 487.14651:564 495.19958:331 502.0932:1160 510.08316:426 513.0531:2498 541.07843:295 550.31012:890 568.0329:498 573.11255:752 587.12494:374	0	0	0	0	0	0	0	0	0	0	0	29	0	0	25	0	0	0
672	9.452	589.443	Unknown	[M-H]-		0.012	True	null	null	null	null	null	null	999	False	False	False		False	False	null	null	null	null	null	null	null	29.26	SZ_3-_149	589.44336:1518 590.44671:691 591.45007:0	89.02322:150 109.03036:115 118.9288:260 119.74166:93 125.02514:460 136.89061:171 145.59613:102 152.99342:411 177.09331:199 203.38091:308 210.08188:351 241.7314:55 247.1331:160 255.23177:2233 261.05182:149 284.11954:127 308.19388:215 321.57327:188 324.14944:127 327.25302:1325 331.23575:306 335.74173:107 337.25305:280 342.34027:139 347.20438:260 355.07608:232 361.0687:84 366.3418:172 376.22116:138 …	0	0	0	0	0	0	56	0	0	0	0	0	0	0	0	0	0	156
673	6.31	590.353	w/o MS2:Cevadine	[M-H]-	ion correlated with 320; ion correlated with 543	0.012	True	null	59033344	C32H49NO9	Cerveratrum-type alkaloids	DBUCFOVFALNEOO-HWBIYQLFSA-N	O=C(OC1CCC2(C)C3CCC4C5(O)CC(O)C6(O)C(CN7CC(C)CCC7C6(O)C)C5(O)CC42OC13O)C(=CC)C	530	True	True	False		False	False	null	null	85.4	null	null	null	null	28.93	SZ_1-_154	590.35333:1447 591.35668:2947 592.36004:391	78.95882:226 96.95918:482 109.06458:82 133.01163:141 140.06848:144 143.10973:160 151.9825:118 171.10327:240 178.02525:429 209.12163:111 223.09187:174 229.08755:104 251.12872:11 255.23228:4843 259.02231:88 262.93451:163 269.21301:100 275.16803:31955 275.61642:248 277.16827:1975 281.15906:777 293.21112:217 302.96405:131 308.09512:138 315.05304:99 316.25699:685 320.18213:229 323.16904:165 326.11392:…	0	0	0	0	0	0	0	0	0	0	0	0	0	0	0	0	0	0
674	9.872	591.46	Unknown	[M-H]-		0.024	True	null	null	null	null	null	null	999	False	False	False		False	False	null	null	null	null	null	null	null	34.96	SY_3-_156	591.46191:1433 592.46526:617 593.46862:0	100.93266:1257 155.00047:424 162.86003:419 179.05881:747 231.12531:416 251.23712:348 285.23834:509 293.21484:519 297.15512:2778 313.27338:309 325.9866:274 328.29404:6788 330.29889:541 350.07623:334 380.31171:314 387.24365:1734 395.27902:11379 397.349:845 408.66653:441 412.26486:655 428.21899:479 453.28925:441 457.3237:791 475.33105:398 497.34357:388 505.27005:669 507.36652:2278 514.40204:271 522.…	0	0	0	0	0	0	0	0	0	0	0	0	0	0	0	0	0	97
675	9.507	591.463	Unknown	[M-H]-	ion correlated with 517; ion correlated with 372	0.012	True	null	null	null	null	null	null	999	False	False	False		False	False	null	null	null	null	null	null	null	43.77	SZ_1-_154	591.46271:2189 592.46606:1881 593.46942:627	114.93116:207 134.89307:35 164.07945:93 187.09843:890 193.08427:210 223.19975:333 247.1386:296 255.07605:134 263.1644:111 280.16473:163 313.2731:2278 346.26947:36 356.16602:130 369.16992:484 383.14542:105 409.22726:282 419.28119:259 436.21985:163 455.3165:987 469.33005:478 481.27438:8 485.93845:252 505.3074:33 522.3761:228 525.37659:331 532.23914:59 554.26959:81 568.35236:103 574.41083:214 587.38…	0	0	0	0	0	0	0	0	0	0	0	0	0	0	0	0	0	0
676	3.899	592.266	Unknown	[M-H]-		0.012	True	null	null	null	null	null	null	999	False	False	False		False	False	null	null	null	null	null	null	null	20.41	CD1220Y_3-_139	592.26569:1020 593.26904:662 594.2724:2131	111.00723:1098 131.88144:92 136.21962:271 181.07077:8544 217.03371:310 266.72803:68 448.36414:112 480.73138:132 485.46722:83 540.54913:72 582.27576:165	0	42	70	103	117	0	36	0	0	0	0	0	0	0	1820	0	0	0
677	3.983	594.259	w/o MS2:NCGC00380158-01!2-[2-[2-[[2-[2-(2-hydroxypropanoylamino)-3-methylbutanoyl]oxy-3-methylbutanoyl]amino]-3-methylbutanoyl]oxypropanoylamino]-3-methylbutanoic acid	[M-H]-		0.012	True	null	59427899	C26H45N3O10	Depsipeptides	YBUWNKPGCLTWJO-UHFFFAOYSA-N	O=C(O)C(N=C(O)C(OC(=O)C(N=C(O)C(OC(=O)C(N=C(O)C(O)C)C(C)C)C(C)C)C(C)C)C)C(C)C	530	True	True	False		False	False	null	null	85.9	null	null	null	null	23.59	CD1220Z_3-_151	594.25934:1179 595.26269:322 596.26605:0	119.03425:1447 143.78253:548 170.96701:405 217.98981:409 259.04404:262 279.07138:3500 314.46057:340 422.14191:393 443.14551:1191 543.14539:305 557.29736:398 587.28033:507	565	0	2540	0	1265	0	0	0	174	0	0	373	0	0	0	0	0	0
678	3.211	595.219	w/o MS2:eriocitrin	[M-H]-		0.024	True	null	59519171	C27H32O15	Flavonoid-7-O-glycosides	OMQADRGFMLGFJF-GDRLQRQZSA-N	O=C1C2=C(O)C=C(OC3OC(COC4OC(C)C(O)C(O)C4O)C(O)C(O)C3O)C=C2OC(C5=CC=C(O)C(O)=C5)C1	530	True	True	False		False	False	null	null	74.9	null	null	null	null	30.56	WZ_2-_134	595.21887:1574 596.22222:0 597.22558:0	111.00996:341 137.02612:498 150.03314:664 156.03232:369 161.0481:633 163.04056:560 174.05043:1236 181.04689:326 193.04872:1867 199.09583:462 216.33884:609 225.0396:929 251.09183:357 264.4549:471 273.17242:491 295.15454:452 317.09796:303 327.09119:383 342.18036:381 351.06815:1155 382.11682:384 396.31964:312 403.12897:841 419.14096:431 421.14987:2514 424.24118:400 435.07574:409 437.16736:343 449.10…	0	0	0	684	0	58	0	738	22	797	17	17	0	0	0	0	0	0
679	6.233	595.289	Unknown	[M-H]-		0.047	True	null	null	null	null	null	null	999	False	False	False		False	False	null	null	null	null	null	null	null	57.76	CD1110X_3-_114	595.28632:1510 596.28967:1243 597.29303:298	69.22071:148 279.07187:343 311.16504:428 362.12076:721 406.85965:345 427.11276:855 455.35129:1164 474.97586:381 528.51477:628	11723	7675	8839	1845	3147	1673	3163	1858	908	548	1001	230	0	0	0	0	0	7414
680	6.188	595.293	Unknown	[M-H]-		0.035	True	null	null	null	null	null	null	999	False	False	False		False	False	null	null	null	null	null	null	null	28.21	SY_1-_112	595.28198:1360 596.28533:0 597.28869:0	119.03378:251 169.04858:163 235.20322:105 259.11392:119 279.16339:1952 285.20554:692 297.1528:114485 298.15616:21794 299.15186:6646 300.15482:1373 304.91608:128 381.23282:188 452.62271:63 512.67114:106 535.85052:176 537.51965:48 545.34277:361 558.10846:50 569.38995:209 580.27441:181 584.55072:112 593.39819:77	3138	2484	2503	522	891	474	896	526	257	155	283	947	0	0	0	0	0	2187
681	8.694	595.363	Unknown	[M-H]-		0.012	True	null	null	null	null	null	null	999	False	False	False		False	False	null	null	null	null	null	null	null	26.23	BE13X_2-_109	595.36322:1311 596.36657:1927 597.36993:478	111.00759:455 429.17505:203 472.97971:426 493.9075:400 573.7052:345	0	0	0	0	0	0	0	0	0	0	0	0	0	0	0	0	0	719
682	4.01	595.364	Unknown	[M-H]-	similar chromatogram in higher mz_1430	0.082	True	null	null	null	null	null	null	999	False	False	False		False	False	null	null	null	null	null	null	null	32.52	CD1110Z_1-_103	595.36432:2214 596.36767:2467 597.37103:1276	96.95819:948 179.06001:459 261.07788:314 281.07458:624 307.06622:353 393.12949:297 450.71173:355 595.73492:659	230	143	365	0	0	82	0	45	0	0	0	0	0	0	0	0	0	270
683	5.497	596.369	Unknown	[M-H]-		0.012	True	null	null	null	null	null	null	999	False	False	False		False	False	null	null	null	null	null	null	null	51.18	SY_2-_148	596.36871:2578 597.37206:3341 598.37542:0	72.01611:236 113.0238:37 125.09547:147 145.01509:121 150.09111:104 152.11644:105 171.10379:159 181.12358:124 187.03903:108 188.09779:164 191.05325:333 209.08157:196 214.02899:178 239.12471:94 246.01698:112 263.16507:205 275.14249:50 281.14252:18 295.13589:339 303.34357:240 319.13586:486 339.19833:38 345.23273:265 353.08658:18 362.22211:102 384.33875:86 410.2207:100 427.23013:131 439.22537:102 449…	2268	1984	5061	356	0	65	0	0	3723	0	0	42	0	0	0	0	0	1008
684	3.225	599.113	w/o MS2:[(2S,3R,4R,5S,6S)-2-[2-(3,4-dihydroxyphenyl)-5,7-dihydroxy-4-oxochromen-3-yl]oxy-3,5-dihydroxy-6-methyloxan-4-yl] 3,4,5-trihydroxybenzoate	[M-H]-	ion correlated with 685	0.012	True	null	59911237	C28H24O15	Flavonoid-3-O-glycosides	JFLAOPHOUGDFGC-ILADGKKJSA-N	O=C(OC1C(O)C(OC=2C(=O)C=3C(O)=CC(O)=CC3OC2C=4C=CC(O)=C(O)C4)OC(C)C1O)C5=CC(O)=C(O)C(O)=C5	530	True	True	False		False	False	null	null	100	null	null	null	null	26.69	WY_2-_165	599.11346:1345 600.11681:1572 601.12017:0	89.02467:1543 93.0333:1260 128.03436:914 135.04349:988 153.01814:967 158.97656:376 159.03177:650 161.04437:867 165.0558:2726 172.98795:400 177.05579:667 179.0347:1714 183.06509:883 191.05667:3072 198.08487:312 201.11566:698 213.06433:564 218.98029:591 229.1451:422 255.07021:755 263.07388:741 270.09018:1129 283.08865:571 311.05182:297 321.03516:533 336.07629:567 344.12338:460 349.13266:529 353.085…	400	0	0	0	0	0	0	0	0	0	0	0	143	0	0	0	0	0
685	3.281	599.115	w/o MS2:[(2S,3R,4R,5S,6S)-2-[2-(3,4-dihydroxyphenyl)-5,7-dihydroxy-4-oxochromen-3-yl]oxy-3,5-dihydroxy-6-methyloxan-4-yl] 3,4,5-trihydroxybenzoate	[M-H]-	ion correlated with 684; ion correlated with 653	0.012	True	null	59911237	C28H24O15	Flavonoid-3-O-glycosides	JFLAOPHOUGDFGC-ILADGKKJSA-N	O=C(OC1C(O)C(OC=2C(=O)C=3C(O)=CC(O)=CC3OC2C=4C=CC(O)=C(O)C4)OC(C)C1O)C5=CC(O)=C(O)C(O)=C5	530	True	True	False		False	False	null	null	99.7	null	null	null	null	39.35	WY_1-_123	599.11523:1967 600.11858:171 601.12194:0	112.9841:151 133.02467:335 151.0421:10 163.03891:817 179.03375:1222 185.04016:174 193.05087:2335 207.11198:176 306.58966:140 341.1011:290 345.23276:638 358.91504:86 393.93341:252 408.10239:206 431.22833:196 434.99976:140 449.18365:108 472.04703:71 531.1922:185 540.73199:212 547.12268:197 555.3266:153 563.21014:128 575.70227:123 587.08899:95 592.23291:81 599.12207:293	112	0	25	0	0	0	0	0	0	0	0	0	15	0	0	0	0	0
686	3.932	599.117	[(2S,3R,4R,5S,6S)-2-[2-(3,4-dihydroxyphenyl)-5,7-dihydroxy-4-oxochromen-3-yl]oxy-3,5-dihydroxy-6-methyloxan-4-yl] 3,4,5-trihydroxybenzoate	[M-H]-	adduct linked to 405_[M-C6H10O4-H]-	0.212	True	null	59910419	C28H24O15		JFLAOPHOUGDFGC-ILADGKKJSA-N	O=C(OC1C(O)C(OC=2C(=O)C=3C(O)=CC(O)=CC3OC2C=4C=CC(O)=C(O)C4)OC(C)C1O)C5=CC(O)=C(O)C(O)=C5	430	True	True	True		False	False	null	null	71.7	null	50.6	78.5	50	71.79	BE1330X_2-_144	599.11511:3950 600.11846:3062 601.12182:0	143.03494:118 222.06743:149 311.06604:182 321.15063:72 341.0943:473 385.09872:256 422.97565:54 429.0303:180 469.23608:80 473.42447:173 543.27509:166 553.36426:75 572.09442:61 599.11829:1754	26415	26383	22811	11319	9800	9327	2937	1038	794	72068	58256	47556	2421	3884	7862	0	162	31883
687	3.477	599.2	Unknown	[M-H]-		0.012	True	null	null	null	null	null	null	999	False	False	False		False	False	null	null	null	null	null	null	null	43.17	Solvent_blank 2-_091	599.19971:2158 600.20306:3431 601.20642:512	129.97618:51 217.11156:182 231.96623:20 261.97458:125 273.05936:1933 277.95877:44 295.04602:341 301.95099:41 304.95258:77 316.10989:123 341.98816:31 344.10818:92 369.09009:64 374.12146:15 377.05423:137 387.12714:139 390.92599:14 407.97482:23 426.90305:84 449.0903:294 451.06125:212 457.10266:117 471.65076:42 477.0578:69 499.14841:52 501.03171:96 507.17023:30 512.41772:40 521.11066:121 525.11963:94…	0	0	0	0	0	0	0	0	0	0	0	374	0	0	0	0	0	0
688	3.884	599.397	Unknown	[M-H]-		0.024	True	null	null	null	null	null	null	999	False	False	False		False	False	null	null	null	null	null	null	null	63.82	SZ_1-_154	599.39716:3309 600.40051:1486 601.40387:0	111.00694:260 149.05179:175 156.99466:241 179.05554:1982 195.06635:4496 218.05658:320 322.72079:166 359.14774:288 367.11703:1343 373.12531:1308 403.1423:803 413.58484:192 421.15344:951 443.55197:71 450.71808:200 480.26718:112 506.56857:84 520.7677:135 534.41357:80 551.95142:68 555.14117:173 564.38287:97 585.20203:98 597.19159:256 599.20825:461	0	0	74	1303	2969	1995	4147	8459	7935	0	0	0	1156	723	1095	775	0	358
689	4.263	601.267	Unknown	[M-H]-		0.035	True	null	null	null	null	null	null	999	False	False	False		False	False	null	null	null	null	null	null	null	60.09	BD11Z_2-_168	601.26782:1629 602.27117:1986 603.27453:0	115.00343:690 252.04361:329 387.07556:364 514.23315:333 539.2403:619 552.00049:334 572.40045:324 582.09479:302 599.02948:347	15412	19456	13747	12177	15307	11119	18684	12476	15708	15225	12354	12599	2115	1636	4521	0	0	0
690	8.694	601.363	Unknown	[M-H]-	found in higher mz's MsMs_698	0.035	True	null	null	null	null	null	null	999	False	False	False		False	False	null	null	null	null	null	null	null	134.9	SZ_1-_154	601.36218:6386 602.36553:5555 603.36889:3708	95.01251:12 144.96997:198 195.68994:118 217.36745:140 267.49414:365 280.94266:80 295.22928:829 306.60962:99 311.16916:1411 319.09378:112 333.24725:776 349.28052:20 351.23682:279 363.21994:163 376.14886:48 388.2807:77 399.2601:165 416.65247:191 428.24545:151 431.71619:164 435.30557:278 440.90964:99 459.35175:677 465.29047:186 473.32248:139 483.31235:586 493.25726:50 495.0271:13 539.30157:146 545.0…	115	0	0	0	0	0	0	0	0	0	0	0	259	0	0	0	0	0
691	4.263	601.768	Unknown	[M-H]-		0.024	True	null	null	null	null	null	null	999	False	False	False		False	False	null	null	null	null	null	null	null	38.98	BD11Z_3-_117	601.77203:1307 602.77538:438 603.77874:0	115.00285:1190 131.03671:524 249.02007:434 256.02405:962 310.41901:364 501.9111:672 514.52454:738 532.42493:634 555.09302:341 577.43146:979 588.38489:293	12846	12221	7311	9924	9158	8050	6794	7488	9830	10054	10771	6966	338	425	2958	0	0	0
692	3.983	602.273	w/o MS2:NCGC00347572-02_C30H39NO9_Pentanedioic acid, 2-[(2R,2'R,6'S,8a'S)-6'-(acetyloxy)-3',4',4'a,5',6,6',7',8,8',8'a-decahydro-4-hydroxy-2',5',5',8'a-tetramethyl-6-oxospiro[2H-furo[2,3-e]isoindole-2,1'(2'H)-naphthalen]-7(3H)-yl]-, (2S)-	[M-H]-		0.035	True	null	60226099	C30H39NO9	Glutamic acid and derivatives	QOSHGFOSXAHAJH-RDHHEUPCSA-N	O=C(O)CCC(C(=O)O)N1C(=O)C2=CC(O)=C3C(OC4(C3)C(C)CCC5C(C)(C)C(OC(=O)C)CCC54C)=C2C1	530	True	True	False		False	False	null	null	94.3	null	null	null	null	35.83	CD1220Y_3-_139	602.27338:2245 603.27673:1226 604.28009:0	111.00813:1462 115.00425:886 156.99541:1078 277.0426:312 318.13007:371 386.61844:379 409.09946:333 417.73129:812 459.25571:857 489.4693:403 531.53015:314 584.74847:436 595.76434:460	544	1021	3396	0	924	412	25	0	0	0	0	43	0	0	470	0	0	0
[truncated: 851 more rows]
[truncated: 121 more columns]

## Sheet: Table S8
Table S8. Relative recoveries of triterpene saponins annotated in A. elata roots extracted by conventional solvents (water, ethanol) and different types of NADES
[truncated: 25 more rows]
[truncated: 30 more columns]

[truncated: 2 more sheets: Table S9, Figure S17]
